# Supplementary material for: Urban–rural differences in immunisation status and associated demographic factors among children 12-59 months in a southwestern state, Nigeria
Source: PLoS One. 2018 Nov 5;13(11):e0206086. doi: 10.1371/journal.pone.0206086 (PMC6218029; doi:10.1371/journal.pone.0206086)
Supplement: S1 Data — (XLSX) [file pone.0206086.s001.xlsx]

## Sheet: PLOS immunisation
SN	DT_I	U_R	q2	q3	agemonths	q4	q6	motherreligion	fatherreligion	motheredu	fatheredu	q11	mothersoccupation	mumoccupation	q12	q16a	q16b	Motherethnicityin2grps	q17a	q17b	fatherethnicity2grps	Familytype	q19	q20	q21	q22	q23	q24	q25	q26	q27	q28_1	q28_2	q28_3	q29_4	q28_5	q28_6	q28_7	q28_8	q28_9	q28_10	q28_11	q28_12	q28_13	q28_14	q28_15	q28_17	q29	q30
194	2013-04-06	Rural	Female	4th	24.74	2	26	Islam	Islam	Primary Educaion	Primary Educaion	Full house wife	Housewife	Housewife	0	Yoruba		Yoruba	Yoruba		Yoruba	#NULL!	8	Male	Primary Educaion	6	2	1	#NULL!	1	No	Yes	No	Yes	No	No	No	No	No	No	No	No	No	No	Yes	Yes	No	No	Public Tap/Borehole
209	2013-01-28	Rural	Male	2nd	59.1	36	26	Islam	Islam	Primary Educaion	Secodary Education	Trading	Trader	Trader	7000	Yoruba		Yoruba	Yoruba		Yoruba	#NULL!	7	Male	Secodary Education	4	1	1	1	0	#NULL!	Yes	No	Yes	No	No	No	No	No	No	Yes	No	No	No	No	Yes	No	No	Well in residence
318	2013-04-05	Rural	Female	5th	17.35	2	33	Islam	Islam	Secodary Education	Secodary Education	Palm wine seller	Trader	Trader	5000	Yoruba		Yoruba	Yoruba		Yoruba	#NULL!	9	Male	Secodary Education	7	2	1	2	3	Yes	Yes	No	No	No	No	No	No	No	No	No	No	No	No	No	No	No	Yes	Well in residence
294	2013-02-06	Rural	Female	3rd	32.79	22	24	Islam	Islam	No formal Education	No formal Education	Cloth Weaver	Weaver	Others	3000	Yoruba		Yoruba	Yoruba		Yoruba	#NULL!	6	Male	Primary Educaion	5	1	2	1	1	Yes	Yes	No	Yes	No	No	No	No	No	No	Yes	No	No	No	No	No	No	No	Public Tap/Borehole
66	2013-04-05	Rural	Female	1st	32.59	na	23	Islam	Islam	Primary Educaion	Secodary Education	Farmer (Garri)	Farmer	Farmer	6000	Yoruba		Yoruba	Yoruba		Yoruba	#NULL!	3	Male	Secodary Education	4	1	2	#NULL!	2	#NULL!	Yes	No	No	No	No	No	No	No	No	Yes	No	No	No	No	No	No	No	#NULL!
246	2013-02-06	Rural	Male	3rd	15.97	24	27	Islam	Islam	No formal Education	Primary Educaion	Sells red oil	Trader	Trader	8000	Yoruba		Yoruba	Yoruba		Yoruba	#NULL!	7	Male	No formal Education	5	1	2	1	1	No	Yes	No	Yes	No	No	No	No	No	No	Yes	No	No	No	Yes	No	No	No	Well in residence
211	2013-04-08	Rural	Male	4th	20.53	4	28	Christianity	Christianity	Primary Educaion	Secodary Education	Fufu seller	Trader	Trader	6000	Yoruba		Yoruba	Yoruba		Yoruba	#NULL!	12	Male	Secodary Education	6	2	1	1	#NULL!	#NULL!	Yes	Yes	Yes	No	No	No	No	No	No	Yes	No	No	No	No	No	No	No	Well in residence
168	2013-02-06	Rural	Female	5th	15.64	36	31	Christianity	Christianity	Secodary Education	Secodary Education	Teacher	Teacher	Teacher	8000	Yoruba		Yoruba	Yoruba		Yoruba	#NULL!	13	Male	Secodary Education	7	2	1	#NULL!	1	Yes	Yes	No	Yes	No	No	No	No	No	No	No	No	No	No	Yes	No	No	No	Well in residence
39	2013-01-28	Rural	Male	3rd	37.55	24	25	Christianity	Christianity	Primary Educaion	Primary Educaion	Trading	Trader	Trader	5000	Yoruba		Yoruba	Yoruba		Yoruba	#NULL!	8	Male	Primary Educaion	5	2	1	1	#NULL!	Yes	Yes	No	Yes	No	No	No	No	No	No	Yes	No	No	No	No	Yes	No	No	Well in residence
296	2013-02-06	Rural	Female	6th and above	18.2	18	33	Islam	Islam	Primary Educaion	Primary Educaion	Palm oil extraction	Farmer	Farmer	6000	Yoruba		Yoruba	Yoruba		Yoruba	#NULL!	14	Female	Primary Educaion	9	2	2	0	1	Yes	Yes	No	Yes	No	No	No	No	No	No	No	No	No	No	Yes	No	No	No	Public Tap/Borehole
358	2013-04-05	Rural	Male	2nd	31.08	2	25	Christianity	Christianity	Primary Educaion	Primary Educaion	Farmer / Trading	Farmer	Farmer	10000	Yoruba		Yoruba	Yoruba		Yoruba	#NULL!	6	Male	Primary Educaion	4	1	2	1	1	No	Yes	No	Yes	No	No	No	No	No	No	Yes	No	No	No	No	Yes	No	No	Public Tap/Borehole
217	2013-04-10	Rural	Male	2nd	26.87	3	25	Christianity	Islam	Primary Educaion	Primary Educaion	Food seller	Trader	Trader	4000	Yoruba		Yoruba	Yoruba		Yoruba	#NULL!	5	Male	Primary Educaion	4	1	1	1	#NULL!	Yes	Yes	No	Yes	No	No	No	No	No	No	Yes	No	No	No	Yes	Yes	No	No	Well in residence
290	2013-02-07	Rural	Male	3rd	18.3	24	35	Christianity	Christianity	Primary Educaion	Primary Educaion	Trader	Trader	Trader	6000	Yoruba		Yoruba	Yoruba		Yoruba	#NULL!	10	Male	Primary Educaion	5	1	2	2	#NULL!	Yes	Yes	Yes	Yes	No	No	No	No	No	No	No	No	No	No	No	Yes	No	No	Public Tap/Borehole
154	2013-01-26	Rural	Female	3rd	28.78	18	27	Christianity	Christianity	Secodary Education	Secodary Education	Trader	Trader	Trader	6000	Yoruba		Yoruba	Yoruba		Yoruba	#NULL!	4	Male	Secodary Education	5	1	2	2	1	No	Yes	No	Yes	No	No	No	No	No	No	Yes	No	No	No	Yes	Yes	No	No	Public Tap/Borehole
277	2013-02-07	Rural	Female	4th	36.01	28	24	Islam	Islam	No formal Education	Primary Educaion	Trader	Trader	Trader	2500	Yoruba		Yoruba	Yoruba		Yoruba	#NULL!	6	Male	Primary Educaion	6	1	1	#NULL!	1	No	Yes	No	Yes	No	No	No	No	No	No	Yes	No	No	No	Yes	No	No	No	Public Tap/Borehole
193	2013-04-08	Rural	Male	4th	35.78	3	26	Islam	Islam	Primary Educaion	Primary Educaion	Farmer	Farmer	Farmer	7000	Yoruba		Yoruba	Yoruba		Yoruba	#NULL!	10	Male	Secodary Education	6	3	2	2	#NULL!	Yes	Yes	No	Yes	No	No	No	No	No	No	No	Yes	No	No	Yes	No	No	No	Well in residence
172	2013-03-28	Rural	Male	4th	16.79	2	29	Christianity	Islam	Primary Educaion	No formal Education	Farmer	Farmer	Farmer	5000	Yoruba		Yoruba	Yoruba		Yoruba	#NULL!	9	Male	No formal Education	7	2	3	2	1	Yes	Yes	No	Yes	No	No	No	No	No	No	Yes	No	No	No	Yes	Yes	No	No	Well in residence
24	2013-04-06	Rural	Female	3rd	25.72	3	25	Christianity	Christianity	Primary Educaion	Secodary Education	Palm wine seller	Trader	Trader	9000	Yoruba		Yoruba	Yoruba		Yoruba	#NULL!	8	Male	Secodary Education	5	1	1	#NULL!	1	#NULL!	Yes	No	Yes	No	No	No	No	No	No	No	No	No	No	No	No	No	No	Well in residence
504	2013-04-06	Rural	Female	4th	17.45	2	28	Islam	Islam	Primary Educaion	Primary Educaion	Provision seller	Trader	Trader	4000	Yoruba		Yoruba	Yoruba		Yoruba	#NULL!	8	Male	Primary Educaion	6	1	1	#NULL!	1	#NULL!	Yes	No	Yes	No	No	No	No	No	No	Yes	No	No	No	No	No	No	No	Well in residence
4	2013-03-28	Rural	Male	3rd	21.32	2	35	Islam	Islam	No formal Education	Primary Educaion	Palm wine seller	Trader	Trader	3000	Yoruba		Yoruba	Yoruba		Yoruba	#NULL!	7	Female	No formal Education	5	1	2	2	#NULL!	No	Yes	No	Yes	No	No	No	No	No	No	No	Yes	No	No	Yes	No	No	No	Well in residence
413	2013-02-06	Rural	Female	2nd	29.73	2	22	Islam	Islam	Secodary Education	Secodary Education	Trader	Trader	Trader	3000	Yoruba		Yoruba	Yoruba		Yoruba	#NULL!	4	Male	Secodary Education	4	1	2	#NULL!	2	Yes	Yes	No	Yes	No	No	No	No	No	No	Yes	Yes	No	No	Yes	No	No	No	Public Tap/Borehole
456	2013-04-05	Rural	Female	4th	17.31	2	26	Christianity	Christianity	Primary Educaion	Primary Educaion	petty trader	Trader	Trader	5000	Yoruba		Yoruba	Yoruba		Yoruba	#NULL!	8	Male	Primary Educaion	6	2	1	1	1	#NULL!	Yes	Yes	Yes	No	No	No	No	No	No	Yes	No	No	No	Yes	No	No	No	Well in residence
409	2013-04-06	Rural	Male	4th	40.57	3	29	Christianity	Christianity	No formal Education	Primary Educaion	Fire wood seller	Trader	Trader	7000	Yoruba		Yoruba	Yoruba		Yoruba	#NULL!	10	Male	Primary Educaion	6	2	1	1	#NULL!	Yes	No	No	Yes	No	No	No	No	No	No	No	No	No	No	No	No	No	No	Well in residence
75	2013-04-06	Rural	Male	4th	43.2	24	27	Islam	Islam	Primary Educaion	Primary Educaion	Cassava Seller	Trader	Trader	5000	Yoruba		Yoruba	Yoruba		Yoruba	#NULL!		Male	Primary Educaion	6	2	1	1	#NULL!	Yes	Yes	No	Yes	No	No	No	No	No	No	Yes	No	No	No	Yes	Yes	No	No	Well in residence
58	2013-03-28	Rural	Female	3rd	45.4	2	28	Christianity	Christianity	Primary Educaion	Primary Educaion	Trader	Trader	Trader	8000	Yoruba		Yoruba	Yoruba		Yoruba	#NULL!	7	Male	Primary Educaion	6	1	2	1	1	No	Yes	No	Yes	No	No	No	No	No	No	No	No	No	No	No	No	No	No	Well in residence
310	2013-02-06	Rural	Female	5th	13.77	18	29	Christianity	Christianity	Primary Educaion	Primary Educaion	Food seller	Trader	Trader	5000	Yoruba		Yoruba	Yoruba		Yoruba	#NULL!	12	Male	Primary Educaion	7	1	2	1	1	No	Yes	No	Yes	No	No	No	No	No	No	No	No	No	No	Yes	No	No	No	Well in residence
253	2013-02-06	Rural	Female	2nd	17.48	24	26	Christianity	Christianity	Primary Educaion	Primary Educaion	Pap seller	Trader	Trader	6000	Yoruba		Yoruba	Yoruba		Yoruba	#NULL!	4	Male	Primary Educaion	4	1	1	#NULL!	1	No	Yes	No	Yes	No	No	No	No	No	No	Yes	No	No	No	No	Yes	No	No	Public Tap/Borehole
45	2013-04-06	Rural	Female	5th	47.41	4	34	Islam	Islam	Secodary Education	Primary Educaion	Trader	Trader	Trader	8000	Yoruba		Yoruba	Yoruba		Yoruba	#NULL!	13	Male	Primary Educaion	8	2	2	#NULL!	2	#NULL!	Yes	Yes	Yes	No	No	No	No	No	No	No	No	No	No	No	No	No	No	Well in residence
68	2013-04-06	Rural	Male	2nd	20.17	36	23	Christianity	Christianity	Primary Educaion	Primary Educaion	Farmer	Farmer	Farmer	5000	Yoruba		Yoruba	Yoruba		Yoruba	#NULL!	5	Male	Primary Educaion	4	1	1	1	#NULL!	Yes	No	Yes	No	No	No	No	No	No	No	No	No	No	No	Yes	No	No	No	Well in residence
507	2013-04-08	Rural	Male	3rd	16.76	2	23	Islam	Islam	Primary Educaion	Secodary Education	Pap seller	Trader	Trader	5000	Yoruba		Yoruba	Yoruba		Yoruba	#NULL!	7	Male	Secodary Education	5	1	2	1	1	#NULL!	Yes	Yes	Yes	No	No	No	No	No	No	No	No	No	No	Yes	No	No	No	Well in residence
195	2013-04-06	Rural	Female	2nd	21.06	3	25	Christianity	Christianity	No formal Education	Primary Educaion	Farmer	Farmer	Farmer	5000	Yoruba		Yoruba	Yoruba		Yoruba	#NULL!	5	Male	Primary Educaion	4	1	1	#NULL!	1	No	Yes	No	No	No	No	No	No	No	No	No	No	No	No	No	No	No	No	Well in residence
301	2013-02-06	Rural	Female	3rd	59.37	48	25	Islam	Islam	Primary Educaion	Primary Educaion	Trader	Trader	Trader	3000	Yoruba		Yoruba	Yoruba		Yoruba	#NULL!	9	Female	Primary Educaion	5	2	2	#NULL!	2	Yes	Yes	No	No	No	No	No	No	No	No	No	No	No	No	Yes	No	No	No	Public Tap/Borehole
284	2013-02-07	Rural	Male	5th	56.34	24	30	Christianity	Christianity	Primary Educaion	Secodary Education	Tailor	Tailor	Tailor	2000	Yoruba		Yoruba	Yoruba		Yoruba	#NULL!	10	Male	Secodary Education	7	1	1	1	#NULL!	Yes	Yes	No	Yes	No	No	No	No	No	No	Yes	No	No	No	No	No	No	No	Public Tap/Borehole
244	2013-02-06	Rural	Female	5th	22.8	24	34	Islam	Islam	Primary Educaion	Primary Educaion	Trading	Trader	Trader	8000	Yoruba		Yoruba	Yoruba		Yoruba	#NULL!	13	Male	Primary Educaion	7	2	2	#NULL!	2	No	Yes	No	Yes	No	No	No	No	No	No	Yes	No	No	No	Yes	Yes	No	No	Well in residence
297	2013-02-06	Rural	Female	2nd	59.76	36	22	Christianity	Islam	No formal Education	Secodary Education	Cassava flour seller	Trader	Trader	3000	Yoruba		Yoruba	Yoruba		Yoruba	#NULL!	8	Male	Secodary Education	3	1	1	#NULL!	1	No	Yes	Yes	Yes	No	No	No	No	No	No	Yes	No	No	No	Yes	No	No	No	Well in residence
243	2013-02-06	Rural	Female	4th	43.76	24	34	Christianity	Christianity	Primary Educaion	Primary Educaion	Trading	Trader	Trader	7000	Yoruba		Yoruba	Yoruba		Yoruba	#NULL!	12	Male	Primary Educaion	6	2	1	#NULL!	1	No	Yes	No	Yes	No	No	No	No	No	No	Yes	No	No	No	Yes	Yes	No	No	Well in residence
198	2013-04-06	Rural	Male	2nd	37.62	2	24	Islam	Islam	Secodary Education	Secodary Education	Trader	Trader	Trader	6000	Yoruba		Yoruba	Yoruba		Yoruba	#NULL!	6	Male	Secodary Education	4	1	2	1	1	#NULL!	Yes	No	No	No	No	No	No	No	No	No	No	No	No	No	Yes	No	No	Well in residence
57	2013-01-26	Rural	Male	2nd	50.37	9	30	Islam	Islam	Primary Educaion	Primary Educaion	Food Seller	Trader	Trader	6000	Yoruba		Yoruba	Yoruba		Yoruba	#NULL!	11	Male	Primary Educaion	5	1	1	1	4	No	Yes	Yes	Yes	No	No	No	No	No	No	No	No	No	No	Yes	No	No	No	Well in residence
209	2013-04-10	Rural	Female	2nd	53.49	2	22	Christianity	Christianity	Secodary Education	Primary Educaion	Trader	Trader	Trader	5000	Yoruba		Yoruba	Yoruba		Yoruba	#NULL!	4	Male	Primary Educaion	4	1	2	1	1	No	Yes	No	Yes	No	No	No	No	No	No	Yes	No	No	No	Yes	No	No	No	Public Tap/Borehole
575	2013-04-05	Rural	Female	2nd	23.39	2	25	Christianity	Christianity	Primary Educaion	Tertiary Education	Tailor	Tailor	Tailor	6000	Yoruba		Yoruba	Yoruba		Yoruba	#NULL!	7	Male	Secodary Education	5	1	2	1	1	#NULL!	Yes	Yes	Yes	No	No	No	No	No	No	No	No	No	No	No	Yes	No	No	Well in residence
61	2013-03-28	Rural	Female	5th	36.47	24	31	Christianity	Christianity	Primary Educaion	Primary Educaion	Full House wife	Housewife	Housewife	0	Yoruba		Yoruba	Yoruba		Yoruba	#NULL!	10	Male	Primary Educaion	7	1	2	#NULL!	2	No	No	No	Yes	No	No	No	No	No	No	Yes	Yes	No	No	Yes	No	No	No	Well in residence
291	2013-02-07	Rural	Male	5th	40.77	36	30	Christianity	Islam	Primary Educaion	Primary Educaion	Charcoal Seller	Trader	Trader	10000	Yoruba		Yoruba	Yoruba		Yoruba	#NULL!	13	Male	Primary Educaion	7	1	1	1	#NULL!	No	Yes	No	Yes	No	No	No	No	No	No	No	No	No	No	Yes	No	No	No	Well in residence
302	2013-02-06	Rural	Male	3rd	16.07	36	26	Christianity	Islam	Secodary Education	Tertiary Education	Trader	Trader	Trader	10000	Yoruba		Yoruba	Yoruba		Yoruba	#NULL!	6	Male	Tertiary Education	5	1	2	1	1	No	Yes	No	Yes	No	No	No	No	No	No	Yes	No	No	No	No	Yes	No	No	Well in residence
311	2013-02-06	Rural	Female	2nd	27.04	120	28	Christianity	Christianity	Secodary Education	Primary Educaion	Hair dresser	Hairdresser	Hairdresser	6000	Yoruba		Yoruba	Yoruba		Yoruba	#NULL!	10	Male	Primary Educaion	4	1	1	#NULL!	1	No	Yes	No	Yes	No	No	No	No	No	No	Yes	No	No	No	Yes	Yes	No	No	Public Tap/Borehole
566	2013-04-08	Rural	Female	6th and above	32.43	3	32	Islam	Islam	No formal Education	No formal Education	Full house wife	Housewife	Housewife	0	Yoruba		Yoruba	Yoruba		Yoruba	#NULL!	12	Male	No formal Education	8	2	2	1	1	No	Yes	No	Yes	No	No	No	No	No	No	No	No	No	Yes	Yes	No	No	No	Public Tap/Borehole
42	2013-01-28	Rural	Male	2nd	49.31	30	25	Christianity	Christianity	Secodary Education	Secodary Education	Palm oil seller	Trader	Trader	8000	Yoruba		Yoruba	Yoruba		Yoruba	#NULL!	8	Male	Secodary Education	4	1	1	1	#NULL!	No	Yes	No	Yes	No	No	No	No	No	No	Yes	No	No	No	No	Yes	No	No	Well in residence
179	2013-02-05	Rural	Female	6th and above	52.7	18	26	Christianity	Christianity	Primary Educaion	Secodary Education	Tailor	Tailor	Tailor	1000	Yoruba		Yoruba	Yoruba		Yoruba	#NULL!	12	Male	Secodary Education	8	1	1	#NULL!	1	Yes	Yes	Yes	No	No	No	No	No	No	No	No	No	No	No	Yes	Yes	No	No	Well in residence
536	2013-04-08	Rural	Female	4th	50.73	3	28	Christianity	Christianity	Primary Educaion	Secodary Education	Pap seller	Trader	Trader	2000	Yoruba		Yoruba	Yoruba		Yoruba	#NULL!	10	Male	Secodary Education	8	2	3	2	1	No	Yes	No	Yes	No	No	No	No	No	No	Yes	No	No	No	Yes	Yes	No	No	Public Tap/Borehole
252	2013-02-06	Rural	Female	2nd	17.68	24	27	Islam	Islam	Primary Educaion	Primary Educaion	Farmer / Trading	Farmer	Farmer	9000	Yoruba		Yoruba	Yoruba		Yoruba	#NULL!	5	Male	Primary Educaion	4	1	1	#NULL!	1	No	Yes	No	No	No	No	No	No	No	No	Yes	No	No	No	No	No	No	No	Public Tap/Borehole
264	2013-02-08	Rural	Female	2nd	24.25	24	25	Islam	Islam	Primary Educaion	Primary Educaion	Farmer	Farmer	Farmer	5000	Yoruba		Yoruba	Yoruba		Yoruba	#NULL!	5	Male	Primary Educaion	4	1	1	#NULL!	1	No	Yes	No	Yes	No	No	No	No	No	No	Yes	No	No	No	No	No	No	No	Public Tap/Borehole
281	2013-02-07	Rural	Male	2nd	16.49	30	26	Christianity	Christianity	Primary Educaion	Secodary Education	Trader	Trader	Trader	3000	Yoruba		Yoruba	Yoruba		Yoruba	#NULL!	6	Female	Secodary Education	4	1	1	1	#NULL!	No	Yes	No	Yes	No	No	No	No	No	No	No	No	No	No	Yes	No	No	No	Well in residence
258	2013-04-06	Rural	Male	2nd	32.89	5	27	Islam	Islam	Primary Educaion	Primary Educaion	Pap seller	Trader	Trader	6000	Yoruba		Yoruba	Yoruba		Yoruba	#NULL!	7.5	Male	Primary Educaion	4	1	1	1	#NULL!	No	Yes	No	Yes	No	No	No	No	No	No	Yes	No	No	No	No	No	No	No	Public Tap/Borehole
155	2013-04-08	Rural	Female	2nd	12.68	24	19	Islam	Christianity	No formal Education	No formal Education	Kolanut seller	Trader	Trader	8000	Yoruba		Yoruba	Yoruba		Yoruba	#NULL!	3	Male	No formal Education	4	1	2	1	1	#NULL!	No	Yes	No	No	No	No	No	No	No	Yes	No	No	No	Yes	No	No	No	Well in residence
289	2013-02-07	Rural	Female	2nd	12.94	24	23	Islam	Islam	Primary Educaion	Primary Educaion	Trader	Trader	Trader	4000	Yoruba		Yoruba	Yoruba		Yoruba	#NULL!	5	Male	Primary Educaion	4	1	2	1	1	Yes	Yes	Yes	No	No	No	No	No	No	No	No	No	No	No	Yes	No	No	No	Well in residence
282	2013-02-07	Rural	Female	4th	46.75	24	26	Christianity	Christianity	Primary Educaion	Primary Educaion	Sells baby wear	Trader	Trader	3000	Yoruba		Yoruba	Yoruba		Yoruba	#NULL!	9	Male	Primary Educaion	6	1	1	#NULL!	1	Yes	Yes	No	Yes	No	No	No	No	No	No	Yes	Yes	No	No	Yes	No	No	No	Public Tap/Borehole
14	2013-03-28	Rural	Male	3rd	37.52	4	27	Christianity	Christianity	No formal Education	No formal Education	Food seller	Trader	Trader	5000	Yoruba		Yoruba	Yoruba		Yoruba	#NULL!	9	Male	No formal Education	8	2	1	3	#NULL!	Yes	Yes	No	No	No	No	No	No	No	No	No	No	No	No	No	No	No	No	Well in residence
59	2013-03-29	Rural	Female	3rd	46.19	12	27	Christianity	Islam	Primary Educaion	Primary Educaion	Pap seller	Trader	Trader	5000	Yoruba		Yoruba	Yoruba		Yoruba	#NULL!	9	Female	Primary Educaion	9	2	2	3	2	Yes	Yes	Yes	Yes	No	No	No	No	No	No	No	No	No	No	No	No	No	No	Well in residence
260	2013-02-08	Rural	Male	2nd	30	24	26	Christianity	Christianity	Primary Educaion	Primary Educaion	Trading	Trader	Trader	8000	Yoruba		Yoruba	Yoruba		Yoruba	#NULL!	5	Male	Primary Educaion	4	1	1	1	#NULL!	No	Yes	No	Yes	No	No	No	No	No	No	Yes	No	No	No	No	No	No	No	Well in residence
236	2013-02-06	Rural	Male	3rd	31.87	24	32	Christianity	Christianity	Primary Educaion	Primary Educaion	Trading	Trader	Trader	8000	Yoruba		Yoruba	Yoruba		Yoruba	#NULL!	11	Male	Primary Educaion	5	1	1	1	#NULL!	No	Yes	No	Yes	No	No	No	No	No	No	Yes	No	No	No	No	Yes	No	No	Public Tap/Borehole
534	2013-04-08	Rural	Female	5th	44.48	2	26	Christianity	Christianity	Primary Educaion	Primary Educaion	Trader	Trader	Trader	6000	Yoruba		Yoruba	Yoruba		Yoruba	#NULL!	12	Male	Primary Educaion	8	3	2	#NULL!	2	#NULL!	Yes	No	Yes	No	No	No	No	No	No	No	Yes	No	No	Yes	No	No	No	Well in residence
273	2013-02-09	Rural	Female	2nd	12.68	24	28	Christianity	Christianity	Primary Educaion	Primary Educaion	Trading	Trader	Trader	8000	Yoruba		Yoruba	Yoruba		Yoruba	#NULL!	4	Male	Primary Educaion	4	1	1	#NULL!	1	No	Yes	No	Yes	No	No	No	No	No	No	Yes	No	No	No	Yes	Yes	No	No	Public Tap/Borehole
292	2013-03-29	Rural	Female	3rd	31.44	2	25	Christianity	Christianity	Primary Educaion	Primary Educaion	Trader	Trader	Trader	3000	Yoruba		Yoruba	Yoruba		Yoruba	#NULL!	9	Male	Primary Educaion	5	1	2	1	1	Yes	Yes	No	Yes	No	No	No	No	No	No	No	No	No	No	Yes	No	No	No	Public Tap/Borehole
105	2013-01-25	Rural	Female	2nd	38.34	60	31	Christianity	Islam	No formal Education	No formal Education	Hair dresser	Hairdresser	Hairdresser	6000	Yoruba		Yoruba	Yoruba		Yoruba	#NULL!	11	Male	No formal Education	6	2	1	#NULL!	1	Yes	Yes	No	Yes	No	No	No	No	No	No	Yes	Yes	No	No	Yes	No	No	No	Well in residence
60	2013-03-29	Rural	Male	3rd	18.73	4	26	Christianity	Christianity	Primary Educaion	Secodary Education	Trader	Trader	Trader	3000	Yoruba		Yoruba	Yoruba		Yoruba	#NULL!	7	Female	Primary Educaion	6	1	1	1	#NULL!	Yes	Yes	No	Yes	No	No	No	No	No	No	Yes	No	No	No	No	No	No	No	Well in residence
56	2013-03-28	Rural	Female	1st	23.43	#NULL!	26	Islam	Islam	Primary Educaion	No formal Education	Grinder	Grinder	Others	5000	Yoruba		Yoruba	Yoruba		Yoruba	#NULL!	5	Male	No formal Education	15	3	6	2	4	No	Yes	No	Yes	No	No	No	No	No	No	No	No	No	No	Yes	No	No	No	Well in residence
298	2013-02-06	Rural	Male	4th	38.47	24	26	Islam	Islam	No formal Education	Primary Educaion	Vegetable seller	Trader	Trader	1000	Yoruba		Yoruba	Yoruba		Yoruba	#NULL!	10	Male	Primary Educaion	6	1	2	1	1	Yes	Yes	No	No	No	No	No	No	No	No	No	No	No	No	No	No	No	No	Well in residence
13	2013-03-28	Rural	Male	2nd	42.38	3	34	Islam	Islam	Primary Educaion	Primary Educaion	Charcoal Seller	Trader	Trader	6000	Yoruba		Yoruba	Yoruba		Yoruba	#NULL!	5	Male	Primary Educaion	5	1	1	1	#NULL!	No	Yes	Yes	Yes	No	No	No	No	No	No	No	No	No	No	Yes	No	No	No	Well in residence
100	2013-03-28	Rural	Female	3rd	29.44	1	27	Christianity	Christianity	Primary Educaion	Primary Educaion	Trader	Trader	Trader	3000	Yoruba		Yoruba	Yoruba		Yoruba	#NULL!	6	Female	Primary Educaion	10	2	5	2	3	Yes	Yes	No	Yes	No	No	No	No	No	No	No	No	No	No	Yes	No	No	No	Public Tap/Borehole
176	2013-02-05	Rural	Female	2nd	42.74	60	32	Islam	Islam	No formal Education	Primary Educaion	Broom Maker	Weaver	Others	2000	Yoruba		Yoruba	Yoruba		Yoruba	#NULL!	14	Male	Primary Educaion	7	1	1	#NULL!	1	No	Yes	No	Yes	No	No	No	No	No	No	Yes	No	No	No	No	No	No	No	Public Tap/Borehole
228	2013-04-08	Rural	Female	3rd	39.69	4	33	Islam	Christianity	No formal Education	Primary Educaion	Farmer	Farmer	Farmer	7000	Yoruba		Yoruba	Yoruba		Yoruba	#NULL!	12	Male	Primary Educaion	6	2	2	#NULL!	2	No	Yes	No	Yes	No	No	No	No	No	No	Yes	No	No	No	No	No	No	No	Well in residence
286	2013-04-05	Rural	Male	3rd	55.49	2	21	Christianity	Islam	Secodary Education	Secodary Education	Fire wood seller	Trader	Trader	6000	Yoruba		Yoruba	Yoruba		Yoruba	#NULL!	5	Male	Secodary Education	5	1	1	#NULL!	1	No	Yes	No	Yes	No	No	No	No	No	No	Yes	Yes	No	No	Yes	No	No	No	Well in residence
8	2013-01-28	Rural	Female	3rd	35.42	18	32	Christianity	Christianity	No formal Education	No formal Education	Trader	Trader	Trader	5000	Yoruba		Yoruba	Yoruba		Yoruba	#NULL!	11	Male	Primary Educaion	4	1	2	1	1	No	Yes	No	Yes	No	No	No	No	No	No	No	No	No	No	No	No	No	No	Well in residence
177	2013-02-05	Rural	Female	4th	46.03	48	25	Islam	Islam	Primary Educaion	No formal Education	Herbs Seller	Trader	Trader	25000	Yoruba		Yoruba	Yoruba		Yoruba	#NULL!	10	Male	No formal Education	6	1	1	#NULL!	1	No	Yes	No	Yes	No	No	No	No	No	No	Yes	No	No	No	Yes	No	No	No	Public Tap/Borehole
7	2013-03-28	Rural	Male	3rd	35.78	2	29	Islam	Islam	No formal Education	Primary Educaion	Fruit seller	Trader	Trader	2000	Yoruba		Yoruba	Yoruba		Yoruba	#NULL!	8	Male	Primary Educaion	13	3	5	4	1	No	No	Yes	Yes	No	No	No	No	No	No	Yes	No	No	No	Yes	No	No	No	Public Tap/Borehole
15	2013-03-28	Rural	Female	2nd	41.2	3	23	Islam	Islam	Primary Educaion	Primary Educaion	Trader	Trader	Trader	5000	Yoruba		Yoruba	Yoruba		Yoruba	#NULL!	5	Male	Primary Educaion	4	2	2	1	1	No	Yes	No	Yes	No	No	No	No	No	No	Yes	Yes	No	No	Yes	No	No	No	Well in residence
283	2013-04-05	Rural	Female	2nd	19.09	3	31	Islam	Islam	Secodary Education	Secodary Education	Hairdresser	Hairdresser	Hairdresser	1000	Yoruba		Yoruba	Yoruba		Yoruba	#NULL!	11	Male	Secodary Education	5	1	2	1	1	Yes	Yes	No	Yes	No	No	No	No	No	No	Yes	No	No	No	No	Yes	No	No	Public Tap/Borehole
97	2013-01-25	Rural	Male	3rd	47.34	15	22	Islam	Islam	Primary Educaion	Secodary Education	Trader	Trader	Trader	7500	Igbo		Others	Igbo		Others	#NULL!	6	Female	Primary Educaion	8	2	2	2	#NULL!	Yes	Yes	No	Yes	No	No	No	No	No	No	No	No	No	No	No	Yes	No	No	Well in residence
576	2013-04-05	Rural	Female	3rd	30.26	2	28	Christianity	Christianity	Primary Educaion	Secodary Education	Trader (Fufu)	Trader	Trader	7000	Igbo		Others	Igbo		Others	#NULL!	9	Male	Secodary Education	5	1	2	#NULL!	2	#NULL!	Yes	No	No	No	No	No	No	No	No	No	No	No	No	No	No	No	No	Well in residence
280	2013-02-07	Rural	Male	4th	43.7	24	27	Christianity	Christianity	Secodary Education	Secodary Education	Alcohol Seller	Trader	Trader	5000	Igbo		Others	Igbo		Others	#NULL!	9	Male	Secodary Education	6	2	1	1	#NULL!	No	Yes	No	Yes	No	No	No	No	No	No	Yes	Yes	No	No	Yes	No	No	No	Well in residence
119	2013-01-28	Rural	Male	2nd	45.17	36	28	Christianity	Christianity	Secodary Education	Secodary Education	Food Seller	Trader	Trader	8000	Igbo		Others	Igbo		Others	#NULL!	7	Male	Secodary Education	5	1	1	1	#NULL!	No	Yes	No	Yes	No	No	No	No	No	No	Yes	No	No	No	No	Yes	No	No	Well in residence
305	2013-04-05	Rural	Male	4th	26.87	3	30	Christianity	Islam	Primary Educaion	Primary Educaion	Food Seller	Trader	Trader	3000	Igbo		Others	Igbo		Others	#NULL!	10	Male	Primary Educaion	6	1	1	1	#NULL!	Yes	Yes	No	Yes	No	No	No	No	No	No	No	Yes	No	No	Yes	No	No	No	Well in residence
611	2013-04-10	Rural	Female	5th	41.07	3	24	Islam	Islam	No formal Education	No formal Education	Full housewife	Housewife	Housewife	0	Hausa		Others	Hausa		Others	#NULL!	10	Male	No formal Education	7	2	2	1	1	No	Yes	No	Yes	No	No	No	No	No	No	No	No	No	No	Yes	No	No	No	Public Tap/Borehole
17	2013-01-28	Rural	Female	2nd	57.46	60	26	Christianity	Christianity	No formal Education	Primary Educaion	Trader	Trader	Trader	8000	Hausa		Others	Hausa		Others	#NULL!	6	Male	Primary Educaion	4	1	1	#NULL!	1	Yes	No	No	No	No	No	No	No	No	No	No	No	No	No	No	No	No	No	Well in residence
49	2013-03-29	Rural	Male	4th	21.45	2	26	Islam	Islam	No formal Education	Primary Educaion	Fashion designer	Tailor	Tailor	5000	Others	Togolese	Others	Others	Calabar	Others	#NULL!	9	Male	Primary Educaion	6	1	2	1	1	No	Yes	No	No	No	No	No	No	No	No	No	Yes	No	No	Yes	Yes	No	No	Well in residence
242	2013-02-06	Rural	Female	2nd	19.81	24	27	Christianity	Christianity	Primary Educaion	Primary Educaion	Farmer	Farmer	Farmer	7000	Others	Egede	Others	Others	Egede	Others	#NULL!	5	Male	Primary Educaion	4	1	1	1	1	No	Yes	No	Yes	No	No	No	No	No	No	Yes	No	No	No	No	No	No	No	Public Tap/Borehole
43	2013-01-28	Rural	Female	4th	26.45	18	27	Christianity	Christianity	Primary Educaion	Secodary Education	Farming	Farmer	Farmer	7000	Others	Egede	Others	Others	Egede	Others	#NULL!	10	Male	Secodary Education	7	1	1	#NULL!	1	No	Yes	No	Yes	No	No	No	No	No	No	Yes	No	No	No	No	Yes	No	No	Well in residence
74	2013-04-06	Rural	Female	2nd	46.85	6	24	Christianity	Christianity	Primary Educaion	Primary Educaion	Farmer	Farmer	Farmer	7000	Others	Togo	Others	Others	Togo	Others	#NULL!	6	Male	No formal Education	4	1	1	#NULL!	1	#NULL!	Yes	No	Yes	No	No	No	No	No	No	Yes	No	No	No	No	Yes	No	No	Public Tap/Borehole
143	2013-02-05	Rural	Female	3rd	32.2	18	27	Christianity	Christianity	Primary Educaion	Primary Educaion	Farming	Farmer	Farmer	10000	Others	Togo	Others	Others	Togo	Others	#NULL!	8	Male	Primary Educaion	5	1	1	#NULL!	1	No	Yes	No	Yes	No	No	No	No	No	No	Yes	No	No	No	No	Yes	No	No	Well in residence
98	2013-03-29	Rural	Female	1st	18.63	#NULL!	21	Christianity	Christianity	Primary Educaion	Primary Educaion	Trading	Trader	Trader	5000	Others	Togo	Others	Others	Togo	Others	#NULL!	2	Male	Secodary Education	3	1	1	#NULL!	1	#NULL!	Yes	Yes	No	No	No	No	No	No	No	Yes	Yes	No	No	No	Yes	No	No	Well in residence
115	2013-03-29	Rural	Male	4th	24.48	2	36	Christianity	Christianity	Secodary Education	Secodary Education	Farmer	Farmer	Farmer	8000	Others	Benue	Others	Others	Benue	Others	#NULL!	12	Male	Secodary Education	6	1	2	1	1	No	Yes	No	Yes	No	No	No	No	No	No	Yes	No	No	No	No	Yes	No	No	Well in residence
69	2013-04-06	Rural	Male	5th	35.42	36	32	Christianity	Christianity	Primary Educaion	Primary Educaion	Farmer	Farmer	Farmer	5500	Others	Togo	Others	Others	Togo	Others	#NULL!	13	Male	Primary Educaion	7	1	1	1	#NULL!	No	Yes	No	Yes	No	No	No	No	No	No	Yes	No	No	No	No	Yes	No	No	Public Tap/Borehole
613	2013-04-10	Rural	Female	1st	58.84	#NULL!	23	Christianity	Christianity	Secodary Education	Secodary Education	Trader	Trader	Trader	5000	Yoruba		Yoruba	Yoruba		Yoruba	#NULL!	N/A	Female	Secodary Education	3	1	1	#NULL!	1	No	Yes	No	Yes	No	No	No	No	No	No	No	No	No	No	Yes	Yes	Yes	No	Public Tap/Borehole
450	2013-01-26	Rural	Male	2nd	51.02	36	27	Christianity	Christianity	Secodary Education	Secodary Education	Pepper Seller	Trader	Trader	8000	Yoruba		Yoruba	Yoruba		Yoruba	#NULL!	N/A	Female	Secodary Education	3	1	1	1	#NULL!	No	No	Yes	Yes	No	No	No	No	No	No	Yes	No	No	No	Yes	Yes	No	No	Well in residence
268	2013-02-09	Rural	Male	3rd	54.87	24	32	Christianity	Christianity	Secodary Education	Secodary Education	Fashion designer	Tailor	Tailor	8000	Yoruba		Yoruba	Yoruba		Yoruba	#NULL!	11	Male	Secodary Education	5	1	1	1	#NULL!	No	Yes	Yes	Yes	No	No	No	No	No	Yes	No	No	No	Yes	Yes	No	Yes	No	Public Tap/Borehole
512	2013-01-31	Urban	Female	2nd	40.54	24	23	Islam	Islam	Primary Educaion	Secodary Education	Full house wife	Housewife	Housewife	0	Yoruba		Yoruba	Yoruba		Yoruba	#NULL!	5	Male	Secodary Education	4	1	1	#NULL!	1	No	Yes	No	Yes	No	No	No	No	No	No	Yes	Yes	No	No	Yes	Yes	No	No	Well in residence
320	2013-04-05	Rural	Male	2nd	13.57	2	23	Islam	Islam	Primary Educaion	Primary Educaion	Palm oil seller	Trader	Trader	7000	Yoruba		Yoruba	Yoruba		Yoruba	#NULL!	4	Male	Primary Educaion	4	1	2	1	1	#NULL!	Yes	No	Yes	No	No	No	No	No	No	Yes	Yes	No	No	Yes	Yes	No	No	Well in residence
130	2013-02-02	Rural	Female	1st	15.21	24	27	Christianity	Christianity	Primary Educaion	Primary Educaion	Petty trader	Trader	Trader	3000	Yoruba		Yoruba	Yoruba		Yoruba	#NULL!	2	Male	Primary Educaion	3	1	1	#NULL!	1	Yes	Yes	No	Yes	No	No	No	No	No	No	Yes	Yes	No	No	Yes	Yes	No	No	Well in residence
477	2013-02-07	Rural	Male	4th	19.81	36	32	Christianity	Christianity	Primary Educaion	Primary Educaion	Trader	Trader	Trader	3000	Yoruba		Yoruba	Yoruba		Yoruba	#NULL!	12	Male	Secodary Education	6	2	1	2	2	No	Yes	Yes	Yes	No	No	No	No	No	No	No	No	No	No	Yes	Yes	No	No	Well in residence
40	2013-03-28	Rural	Male	3rd	40.38	3	31	Islam	Islam	Primary Educaion	Secodary Education	Trading	Trader	Trader	5000	Yoruba		Yoruba	Yoruba		Yoruba	#NULL!	15	Male	Secodary Education	6	2	1	#NULL!	1	Yes	Yes	Yes	Yes	No	No	No	No	No	No	Yes	Yes	No	No	Yes	Yes	No	No	Well in residence
48	2013-01-26	Rural	Female	4th	49.38	36	24	Islam	Islam	Primary Educaion	No formal Education	Trader	Trader	Trader	2000	Yoruba		Yoruba	Yoruba		Yoruba	#NULL!	9	Male	No formal Education	8	2	2	1	1	No	Yes	No	No	No	No	No	No	No	No	Yes	Yes	No	No	No	Yes	No	Yes	Well in residence
153	2013-02-05	Rural	Male	2nd	43.7	24	27	Christianity	Christianity	Secodary Education	Secodary Education	Tailor	Tailor	Tailor	7000	Yoruba		Yoruba	Yoruba		Yoruba	#NULL!	6	Male	Secodary Education	4	1	1	1	#NULL!	Yes	Yes	Yes	Yes	No	No	No	No	No	No	Yes	No	No	No	Yes	Yes	No	No	Well in residence
312	2013-02-06	Rural	Male	4th	19.78	36	33	Christianity	Christianity	Primary Educaion	Primary Educaion	Trader	Trader	Trader	3000	Yoruba		Yoruba	Yoruba		Yoruba	#NULL!	12	Male	Primary Educaion	6	2	1	1	33	Yes	Yes	Yes	Yes	No	No	No	No	No	No	No	No	No	No	Yes	Yes	No	No	Well in residence
220	2013-04-05	Rural	Male	2nd	17.87	3	28	Christianity	Christianity	Primary Educaion	Secodary Education	Trading	Trader	Trader	8000	Yoruba		Yoruba	Yoruba		Yoruba	#NULL!	5	Male	Secodary Education	4	1	1	1	#NULL!	No	Yes	Yes	Yes	No	No	No	No	No	No	Yes	Yes	No	No	Yes	Yes	No	No	Public Tap/Borehole
73	2013-04-06	Rural	Male	2nd	49.68	48	25	Islam	Islam	Primary Educaion	Secodary Education	Alcoho seller	Trader	Trader	3000	Yoruba		Yoruba	Yoruba		Yoruba	#NULL!	8	Male	Secodary Education	4	1	1	1	#NULL!	Yes	Yes	Yes	Yes	No	No	No	Yes	No	No	Yes	No	No	No	Yes	Yes	No	No	Public Tap/Borehole
158	2013-02-05	Rural	Male	3rd	46.42	24	27	Christianity	Christianity	Secodary Education	Secodary Education	Trading	Trader	Trader	9000	Yoruba		Yoruba	Yoruba		Yoruba	#NULL!	7	Male	Secodary Education	5	1	1	1	#NULL!	No	Yes	Yes	Yes	No	No	No	Yes	No	No	Yes	No	No	No	Yes	Yes	No	No	Well in residence
52	2013-01-26	Rural	Male	5th	21.39	36	36	Christianity	Islam	No formal Education	No formal Education	Tailor	Tailor	Tailor	2500	Yoruba		Yoruba	Yoruba		Yoruba	#NULL!	13	Male	No formal Education	12	3	1	1	#NULL!	Yes	Yes	No	Yes	No	No	No	No	No	No	Yes	Yes	No	No	Yes	Yes	No	No	Well in residence
87	2013-04-05	Rural	Female	1st	34.76	#NULL!	23	Christianity	Christianity	Secodary Education	Secodary Education	Food seller	Trader	Trader	8000	Yoruba		Yoruba	Yoruba		Yoruba	#NULL!	3.5	Male	Secodary Education	3	1	1	#NULL!	1	No	Yes	Yes	No	No	No	No	No	No	No	Yes	Yes	No	No	Yes	Yes	No	No	Well in residence
123	2013-04-08	Rural	Female	2nd	13.9	3	21	Islam	Islam	No formal Education	Primary Educaion	Tailor	Tailor	Tailor	6000	Yoruba		Yoruba	Yoruba		Yoruba	#NULL!	5	Male	Primary Educaion	#NULL!	#NULL!	#NULL!	#NULL!	#NULL!	No	Yes	Yes	Yes	No	No	No	No	No	No	No	No	No	No	Yes	Yes	Yes	No	Well in residence
367	2013-04-05	Rural	Female	3rd	42.45	2	33	Christianity	Christianity	No formal Education	Primary Educaion	Tailor	Tailor	Tailor	2000	Yoruba		Yoruba	Yoruba		Yoruba	#NULL!	7	Male	Primary Educaion	5	1	1	#NULL!	1	Yes	Yes	No	Yes	No	No	No	No	No	No	Yes	Yes	No	No	Yes	Yes	No	No	Well in residence
36	2013-01-28	Rural	Female	3rd	52.14	24	26	Christianity	Christianity	Primary Educaion	Secodary Education	Her seller	Trader	Trader	4000	Yoruba		Yoruba	Yoruba		Yoruba	#NULL!	11	Male	Secodary Education	5	1	1	#NULL!	1	No	Yes	Yes	Yes	No	No	No	No	No	Yes	Yes	No	No	No	Yes	Yes	No	No	Well in residence
616	2013-04-10	Rural	Male	6th and above	47.84	2	28	Christianity	Christianity	Primary Educaion	Secodary Education	Beans cake seller	Trader	Trader	5000	Yoruba		Yoruba	Yoruba		Yoruba	#NULL!	13	Male	Secodary Education	8	2	1	1	#NULL!	No	Yes	No	Yes	No	No	No	No	No	No	No	Yes	No	No	Yes	Yes	No	No	Well in residence
178	2013-02-05	Rural	Female	4th	34.4	24	26	Islam	Islam	Primary Educaion	Primary Educaion	Pap seller	Trader	Trader	2000	Yoruba		Yoruba	Yoruba		Yoruba	#NULL!	8	Male	Primary Educaion	7	2	2	#NULL!	2	No	Yes	Yes	Yes	No	No	No	No	No	No	No	Yes	No	No	Yes	No	No	No	Public Tap/Borehole
354	2013-01-31	Urban	Male	3rd	38.11	36	37	Christianity	Christianity	Primary Educaion	Secodary Education	Food seller	Trader	Trader	10000	Yoruba		Yoruba	Yoruba		Yoruba	#NULL!	12	Male	Secodary Education	5	1	2	2	1	No	Yes	Yes	Yes	No	No	No	No	No	No	No	Yes	No	No	Yes	Yes	No	No	Public Tap/Borehole
452	2013-04-06	Rural	Female	1st	39.49	#NULL!	21	Islam	Islam	Primary Educaion	Primary Educaion	Palm oil seller	Trader	Trader	7000	Yoruba		Yoruba	Yoruba		Yoruba	#NULL!	4	Male	Primary Educaion	4	1	2	1	1	#NULL!	Yes	No	Yes	No	No	No	No	No	No	Yes	Yes	No	No	Yes	Yes	No	No	Well in residence
144	2013-03-28	Rural	Male	2nd	55.39	2	26	Christianity	Christianity	Primary Educaion	Secodary Education	Trader	Trader	Trader	7000	Yoruba		Yoruba	Yoruba		Yoruba	#NULL!	4	Male	Secodary Education	4	1	2	2	#NULL!	No	Yes	Yes	Yes	No	No	No	No	No	No	Yes	Yes	No	No	Yes	Yes	No	No	Well in residence
145	2013-02-05	Rural	Male	1st	33.05	na	29	Islam	Islam	Secodary Education	Secodary Education	Tailor	Tailor	Tailor	8000	Yoruba		Yoruba	Yoruba		Yoruba	#NULL!	42	Male	Secodary Education	3	1	1	1	0	No	Yes	Yes	Yes	No	No	No	No	No	No	Yes	No	No	No	Yes	Yes	No	No	Well in residence
54	2013-04-05	Rural	Male	1st	12.48	na	25	Christianity	Christianity	Secodary Education	Secodary Education	Trading	Trader	Trader	8000	Yoruba		Yoruba	Yoruba		Yoruba	#NULL!	2	Male	Secodary Education	3	1	1	1	#NULL!	No	Yes	Yes	Yes	No	No	No	No	No	No	Yes	Yes	No	No	Yes	Yes	No	No	Public Tap/Borehole
25	2013-04-05	Rural	Female	3rd	41.69	24	27	Christianity	Christianity	Primary Educaion	Secodary Education	Groundnut	Trader	Trader	5000	Yoruba		Yoruba	Yoruba		Yoruba	#NULL!	4	Male	Secodary Education	5	1	1	#NULL!	1	Yes	Yes	Yes	Yes	No	No	No	No	No	No	No	No	No	No	Yes	Yes	No	No	Well in residence
285	2013-02-07	Rural	Female	6th and above	21.13	18	33	Christianity	Islam	Primary Educaion	Primary Educaion	Trader	Trader	Trader	5000	Yoruba		Yoruba	Yoruba		Yoruba	#NULL!	12	Male	Primary Educaion	8	2	2	1	1	Yes	Yes	Yes	Yes	No	No	No	No	No	No	Yes	No	No	No	Yes	Yes	No	No	Public Tap/Borehole
489	2013-01-31	Urban	Male	1st	21.13	na	25	Christianity	Christianity	Secodary Education	Secodary Education	Trader	Trader	Trader	3000	Yoruba		Yoruba	Yoruba		Yoruba	#NULL!	3	Male	Secodary Education	3	1	1	1	#NULL!	Yes	No	Yes	Yes	No	No	No	No	No	No	Yes	Yes	No	No	Yes	Yes	No	No	Well in residence
259	2013-03-29	Rural	Male	3rd	28.58	2	29	Christianity	Christianity	Primary Educaion	Secodary Education	Trading	Trader	Trader	7000	Yoruba		Yoruba	Yoruba		Yoruba	#NULL!	9	Male	Secodary Education	5	1	1	1	#NULL!	No	Yes	Yes	Yes	No	No	No	No	No	No	Yes	No	No	No	Yes	Yes	No	No	Public Tap/Borehole
598	2013-02-06	Rural	Male	3rd	31.01	24	31	Christianity	Christianity	Primary Educaion	Primary Educaion	Trading	Trader	Trader	9000	Yoruba		Yoruba	Yoruba		Yoruba	#NULL!	9	Male	Primary Educaion	5	1	1	1	#NULL!	No	Yes	Yes	Yes	No	No	No	No	No	No	Yes	No	No	No	Yes	Yes	No	No	Public Tap/Borehole
159	2013-02-05	Rural	Male	2nd	39.26	30	28	Islam	Islam	Secodary Education	Secodary Education	Tailor	Tailor	Tailor	6000	Yoruba		Yoruba	Yoruba		Yoruba	#NULL!	8	Male	Secodary Education	4	1	1	1	#NULL!	No	Yes	Yes	Yes	No	No	No	No	No	No	Yes	Yes	No	No	Yes	Yes	No	No	Well in residence
63	2013-01-26	Rural	Female	2nd	48.53	36	24	Christianity	Christianity	Secodary Education	Secodary Education	Patent medicine seller	Patent medicine seller	Others	8000	Yoruba		Yoruba	Yoruba		Yoruba	#NULL!	9	Male	Secodary Education	4	1	1	#NULL!	1	No	Yes	Yes	Yes	No	No	No	No	No	No	Yes	Yes	No	No	Yes	Yes	No	No	Well in residence
460	2013-04-06	Rural	Female	2nd	42.64	2	24	Islam	Islam	Secodary Education	Secodary Education	Trading	Trader	Trader	6000	Yoruba		Yoruba	Yoruba		Yoruba	#NULL!	5	Male	Secodary Education	4	1	1	#NULL!	1	No	Yes	No	Yes	No	No	No	No	No	No	Yes	No	No	No	Yes	Yes	Yes	No	Well in residence
28	2013-04-05	Rural	Female	2nd	15.11	48	29	Islam	Islam	Secodary Education	Secodary Education	Hair dresser	Hairdresser	Hairdresser	3000	Yoruba		Yoruba	Yoruba		Yoruba	#NULL!	6	Male	Secodary Education	4	1	1	#NULL!	1	No	Yes	Yes	Yes	No	No	No	No	No	No	No	Yes	No	No	Yes	Yes	No	No	Public Tap/Borehole
128	2013-02-02	Rural	Female	1st	13.4	#NULL!	26	Islam	Islam	Primary Educaion	No formal Education	Farmer	Farmer	Farmer	5000	Yoruba		Yoruba	Yoruba		Yoruba	#NULL!	2	Male	No formal Education	5	1	1	#NULL!	1	No	Yes	Yes	Yes	No	No	No	No	No	No	No	Yes	No	No	Yes	Yes	No	No	Pond / Stream
160	2013-02-06	Rural	Male	2nd	55.46	24	24	Christianity	Christianity	Primary Educaion	Secodary Education	Hair dresser	Hairdresser	Hairdresser	8000	Yoruba		Yoruba	Yoruba		Yoruba	#NULL!	4	Male	Secodary Education	4	1	2	2	#NULL!	No	Yes	Yes	Yes	No	No	No	No	No	No	No	Yes	Yes	No	No	No	No	No	Pond / Stream
150	2013-03-29	Rural	Male	2nd	42.28	2	26	Christianity	Christianity	Primary Educaion	Secodary Education	Fish seller	Trader	Trader	7000	Yoruba		Yoruba	Yoruba		Yoruba	#NULL!	6	Male	Secodary Education	4	1	1	1	#NULL!	No	Yes	Yes	Yes	No	No	No	No	No	No	Yes	No	No	No	Yes	Yes	No	No	Well in residence
232	2013-02-06	Rural	Male	3rd	46.78	24	29	Christianity	Christianity	Primary Educaion	Secodary Education	Trading	Trader	Trader	9000	Yoruba		Yoruba	Yoruba		Yoruba	#NULL!	8	Male	Secodary Education	5	1	1	1	#NULL!	No	Yes	Yes	Yes	No	No	No	No	No	No	Yes	No	No	No	Yes	Yes	No	No	Public Tap/Borehole
29	2013-04-05	Rural	Female	2nd	19.78	2	29	Islam	Islam	Secodary Education	Secodary Education	Trading	Trader	Trader	8000	Yoruba		Yoruba	Yoruba		Yoruba	#NULL!	5	Male	Secodary Education	4	1	2	1	1	No	Yes	Yes	Yes	No	No	No	No	No	No	Yes	No	No	No	Yes	Yes	No	No	Well in residence
615	2013-04-10	Rural	Female	6th and above	49.81	2	30	Christianity	Islam	Secodary Education	Secodary Education	Break oil seller	Trader	Trader	3000	Yoruba		Yoruba	Yoruba		Yoruba	#NULL!	10	Male	Secodary Education	8	1	2	1	1	Yes	Yes	No	Yes	No	No	No	No	No	No	Yes	Yes	No	No	Yes	Yes	No	No	Well in residence
227	2013-04-04	Urban	Female	2nd	19.91	#NULL!	26	Islam	Islam	Primary Educaion	Primary Educaion	Trading	Trader	Trader	10000	Yoruba		Yoruba	Yoruba		Yoruba	#NULL!	2	Male	Primary Educaion	4	1	2	1	1	#NULL!	Yes	Yes	Yes	No	No	No	No	No	No	Yes	Yes	No	No	Yes	Yes	No	No	Public Tap/Borehole
72	2013-04-06	Rural	Female	2nd	34.73	36	26	Christianity	Christianity	Primary Educaion	Primary Educaion	Trading	Trader	Trader	6000	Yoruba		Yoruba	Yoruba		Yoruba	#NULL!	6	Male	Primary Educaion	4	1	1	#NULL!	1	No	Yes	Yes	Yes	No	No	No	No	No	No	Yes	No	No	No	Yes	Yes	No	No	Public Tap/Borehole
184	2013-04-06	Rural	Female	3rd	36.76	2	26	Islam	Islam	Secodary Education	Secodary Education	Trading	Trader	Trader	7000	Yoruba		Yoruba	Yoruba		Yoruba	#NULL!	9	Male	Secodary Education	5	1	1	#NULL!	1	No	Yes	Yes	Yes	No	No	No	No	No	No	Yes	No	No	No	Yes	Yes	No	No	Well in residence
233	2013-02-06	Rural	Female	3rd	43.93	36	27	Christianity	Christianity	Primary Educaion	Primary Educaion	Trading	Trader	Trader	8000	Yoruba		Yoruba	Yoruba		Yoruba	#NULL!	8	Male	Primary Educaion	5	1	1	#NULL!	1	No	Yes	Yes	Yes	No	No	No	No	No	No	Yes	No	No	No	Yes	Yes	No	No	Public Tap/Borehole
230	2013-02-07	Rural	Female	3rd	60	21	33	Christianity	Christianity	Secodary Education	Secodary Education	Tailor	Tailor	Tailor	8000	Yoruba		Yoruba	Yoruba		Yoruba	#NULL!	7	Male	Secodary Education	5	1	2	2	1	Yes	Yes	Yes	Yes	No	No	No	No	No	No	Yes	Yes	No	No	No	No	No	Yes	Well in residence
401	2013-04-08	Rural	Male	4th	45.17	2	25	Christianity	Christianity	Primary Educaion	No formal Education	Farmer	Farmer	Farmer	5000	Yoruba		Yoruba	Yoruba		Yoruba	#NULL!	9	Male	No formal Education	7	3	2	2	#NULL!	Yes	Yes	Yes	Yes	No	No	No	No	No	No	No	Yes	No	No	Yes	No	Yes	No	Well in residence
187	2013-02-05	Rural	Female	1st	13.5	na	26	Christianity	Christianity	Primary Educaion	No formal Education	Farmer	Farmer	Farmer	5000	Yoruba		Yoruba	Yoruba		Yoruba	#NULL!	2	Male	No formal Education	3	1	1	#NULL!	1	No	Yes	Yes	Yes	No	No	No	No	No	No	No	Yes	No	No	Yes	Yes	No	No	Pond / Stream
473	2013-04-05	Rural	Male	2nd	28.88	3	26	Islam	Islam	Primary Educaion	Secodary Education	Tailor	Tailor	Tailor	10000	Yoruba		Yoruba	Yoruba		Yoruba	#NULL!	6	Male	Secodary Education	4	1	1	1	1	No	Yes	Yes	Yes	No	No	No	No	No	No	Yes	No	No	No	Yes	Yes	No	No	Public Tap/Borehole
83	2013-03-29	Rural	Male	2nd	55.75	2	24	Islam	Islam	Secodary Education	Secodary Education	Tailor	Tailor	Tailor	5000	Yoruba		Yoruba	Yoruba		Yoruba	#NULL!	6	Male	Secodary Education	4	1	1	1	#NULL!	No	Yes	Yes	Yes	No	No	No	No	No	No	Yes	Yes	No	No	Yes	Yes	No	No	Well in residence
182	2013-02-05	Rural	Female	6th and above	51.75	24	31	Christianity	Christianity	No formal Education	Primary Educaion	Traditional Birth Attendant	TBA	Others	10000	Yoruba		Yoruba	Yoruba		Yoruba	#NULL!	14	Male	Primary Educaion	8	1	1	#NULL!	1	Yes	Yes	Yes	Yes	No	No	No	No	No	No	No	No	No	No	Yes	Yes	No	No	Well in residence
225	2013-04-06	Rural	Female	4th	36.83	4	30	Christianity	Christianity	Primary Educaion	Primary Educaion	Trading	Trader	Trader	10000	Yoruba		Yoruba	Yoruba		Yoruba	#NULL!	12	Male	Primary Educaion	6	2	1	#NULL!	1	Yes	Yes	Yes	Yes	No	No	No	No	No	No	Yes	No	No	No	Yes	Yes	No	No	Public Tap/Borehole
86	2013-03-29	Rural	Male	1st	26.64	#NULL!	22	Christianity	Christianity	Secodary Education	Secodary Education	Hair dresser	Hairdresser	Hairdresser	8000	Yoruba		Yoruba	Yoruba		Yoruba	#NULL!	4	Male	Secodary Education	3	1	1	1	#NULL!	No	No	Yes	Yes	No	No	No	No	No	No	Yes	No	No	No	Yes	Yes	No	Yes	Well in residence
610	2013-04-10	Rural	Male	1st	31.67	#NULL!	22	Christianity	Christianity	Secodary Education	Secodary Education	Fashion designer	Tailor	Tailor	1500	Yoruba		Yoruba	Yoruba		Yoruba	#NULL!	3	Male	Secodary Education	3	1	1	1	#NULL!	No	Yes	Yes	Yes	No	No	No	No	No	No	Yes	Yes	No	No	Yes	Yes	No	No	Public Tap/Borehole
607	2013-04-08	Rural	Female	2nd	31.77	2	21	Christianity	Islam	Secodary Education	Secodary Education	Hairdresser	Hairdresser	Hairdresser	3000	Yoruba		Yoruba	Yoruba		Yoruba	#NULL!	5	Male	Secodary Education	4	1	2	1	1	#NULL!	Yes	No	Yes	No	No	No	No	No	No	No	No	No	No	Yes	Yes	Yes	No	Public Tap/Borehole
81	2013-03-28	Rural	Male	4th	36.44	3	26	Islam	Islam	Primary Educaion	Secodary Education	Trader	Trader	Trader	6000	Yoruba		Yoruba	Yoruba		Yoruba	#NULL!	12	Male	Secodary Education	6	1	1	#NULL!	1	No	Yes	Yes	Yes	No	No	No	No	No	No	Yes	No	No	No	Yes	Yes	No	No	Well in residence
235	2013-02-06	Rural	Female	3rd	32.76	24	27	Christianity	Christianity	Primary Educaion	Primary Educaion	Trading	Trader	Trader	8000	Yoruba		Yoruba	Yoruba		Yoruba	#NULL!	9	Male	Primary Educaion	5	1	1	1	#NULL!	No	Yes	Yes	Yes	No	No	No	No	No	No	Yes	No	No	No	Yes	Yes	No	No	Public Tap/Borehole
99	2013-03-29	Rural	Female	2nd	26.41	2	24	Christianity	Christianity	Secodary Education	Secodary Education	Trading	Trader	Trader	7000	Yoruba		Yoruba	Yoruba		Yoruba	#NULL!	7	Male	Secodary Education	4	1	2	1	1	No	Yes	Yes	Yes	No	No	No	No	No	No	Yes	Yes	No	No	Yes	Yes	No	No	Well in residence
196	2013-04-06	Rural	Female	3rd	16.53	5	30	Christianity	Christianity	Secodary Education	Secodary Education	Trader	Trader	Trader	4000	Yoruba		Yoruba	Yoruba		Yoruba	#NULL!	10	Male	Secodary Education	5	1	1	#NULL!	1	No	Yes	Yes	Yes	No	No	No	No	No	No	Yes	Yes	No	No	Yes	Yes	No	No	Public Tap/Borehole
267	2013-02-09	Rural	Female	4th	43.4	24	31	Christianity	Christianity	Primary Educaion	Primary Educaion	Trading	Trader	Trader	8000	Yoruba		Yoruba	Yoruba		Yoruba	#NULL!	11	Male	Primary Educaion	6	2	1	#NULL!	1	Yes	Yes	Yes	Yes	No	No	No	No	No	No	Yes	No	No	No	Yes	Yes	No	No	Public Tap/Borehole
205	2013-04-05	Rural	Male	2nd	47.41	2	25	Islam	Islam	Primary Educaion	Primary Educaion	Farmer	Farmer	Farmer	8000	Yoruba		Yoruba	Yoruba		Yoruba	#NULL!	4	Male	Primary Educaion	4	1	2	2	#NULL!	#NULL!	Yes	Yes	Yes	No	No	No	No	No	No	No	No	No	No	Yes	Yes	No	No	Public Tap/Borehole
79	2013-04-06	Rural	Male	2nd	27.89	2	26	Christianity	Christianity	Primary Educaion	Secodary Education	Fashion designer	Trader	Trader	6000	Yoruba		Yoruba	Yoruba		Yoruba	#NULL!	5.5	Male	Primary Educaion	4	1	1	1	1	#NULL!	Yes	Yes	Yes	No	No	No	No	No	No	Yes	No	No	No	Yes	Yes	No	No	Public Tap/Borehole
5	2013-03-28	Rural	Female	3rd	46.42	2	29	Christianity	Islam	Primary Educaion	Primary Educaion	Reader	Trader	Trader	5000	Yoruba		Yoruba	Yoruba		Yoruba	#NULL!	9	Male	Primary Educaion	7	2	2	1	1	Yes	Yes	Yes	Yes	No	No	No	No	No	No	No	No	No	No	Yes	Yes	No	No	Well in residence
82	2013-03-28	Rural	Female	2nd	35.42	2	25	Christianity	Christianity	Secodary Education	Secodary Education	Tailor	Tailor	Tailor	5000	Yoruba		Yoruba	Yoruba		Yoruba	#NULL!	5	Male	Secodary Education	4	1	1	#NULL!	1	No	Yes	Yes	Yes	No	No	No	No	No	No	Yes	No	No	No	Yes	Yes	No	No	Well in residence
469	2013-04-10	Rural	Female	5th	22.8	3	27	Christianity	Islam	Primary Educaion	Primary Educaion	Farmer	Farmer	Farmer	5000	Yoruba		Yoruba	Yoruba		Yoruba	#NULL!	11	Male	Primary Educaion	7	1	2	#NULL!	2	Yes	Yes	No	Yes	Yes	No	No	No	No	No	No	No	No	No	Yes	Yes	No	No	Well in residence
41	2013-01-28	Rural	Female	2nd	52.57	24	25	Christianity	Christianity	Secodary Education	Secodary Education	Trading	Trader	Trader	7000	Yoruba		Yoruba	Yoruba		Yoruba	#NULL!	9	Male	Secodary Education	4	1	1	#NULL!	1	No	Yes	No	Yes	No	No	No	No	No	No	No	Yes	Yes	No	Yes	Yes	No	No	Well in residence
213	2013-04-08	Rural	Male	1st	33.64	#NULL!	20	Islam	Islam	Primary Educaion	Primary Educaion	Food stuff seller	Trader	Trader	5000	Yoruba		Yoruba	Yoruba		Yoruba	#NULL!	4	Male	Primary Educaion	4	1	2	2	#NULL!	No	Yes	Yes	Yes	No	No	No	No	No	No	Yes	Yes	No	No	Yes	No	No	No	Well in residence
9	2013-01-28	Rural	Female	1st	21.78	na	22	Islam	Islam	Primary Educaion	No formal Education	Housewife	Housewife	Housewife	0	Yoruba		Yoruba	Yoruba		Yoruba	#NULL!	4	Male	No formal Education	3	1	1	#NULL!	1	Yes	No	No	Yes	No	No	No	No	No	No	Yes	Yes	No	No	Yes	Yes	No	No	Well in residence
102	2013-03-28	Rural	Male	3rd	17.48	2	34	Christianity	Islam	Primary Educaion	No formal Education	Petty trader	Trader	Trader	6000	Yoruba		Yoruba	Yoruba		Yoruba	#NULL!	9	Male	No formal Education	7	2	2	2	3	Yes	Yes	Yes	Yes	No	No	No	Yes	No	No	No	No	No	No	Yes	Yes	No	No	Public Tap/Borehole
106	2013-01-25	Rural	Female	3rd	30.88	24	23	Islam	Islam	No formal Education	Primary Educaion	Vegetable seller	Trader	Trader	2000	Yoruba		Yoruba	Yoruba		Yoruba	#NULL!	5	Male	Primary Educaion	12	3	4	1	3	No	Yes	Yes	Yes	No	No	No	No	No	No	No	No	No	No	Yes	Yes	No	No	#NULL!
32	2013-03-28	Rural	Male	2nd	49.38	30	26	Islam	Islam	Primary Educaion	Primary Educaion	Trader	Trader	Trader	5000	Yoruba		Yoruba	Yoruba		Yoruba	#NULL!	8	Male	Primary Educaion	6	2	1	1	#NULL!	Yes	Yes	Yes	Yes	No	No	No	No	No	No	Yes	No	No	No	Yes	Yes	No	No	Well in residence
300	2013-02-06	Rural	Female	4th	28.65	18	36	Islam	Islam	Secodary Education	No formal Education	Trader	Trader	Trader	1500	Yoruba		Yoruba	Yoruba		Yoruba	#NULL!	16	Male	No formal Education	8	2	2	1	1	Yes	Yes	No	Yes	No	No	No	No	No	No	Yes	No	No	No	Yes	No	Yes	No	Well in residence
570	2013-04-08	Rural	Male	4th	54.74	2	23	Islam	Islam	No formal Education	No formal Education	Trader	Trader	Trader	3000	Yoruba		Yoruba	Yoruba		Yoruba	#NULL!	7	Male	No formal Education	6	1	2	2	#NULL!	No	Yes	No	Yes	No	No	No	No	No	No	Yes	Yes	No	No	Yes	Yes	No	No	Public Tap/Borehole
80	2013-03-28	Rural	Male	3rd	13.21	3	28	Christianity	Christianity	Secodary Education	Secodary Education	Trading	Trader	Trader	7000	Igbo		Others	Yoruba		Yoruba	#NULL!	7	Male	Secodary Education	5	1	1	1	#NULL!	No	Yes	Yes	Yes	No	No	No	No	No	No	Yes	Yes	No	No	Yes	Yes	No	No	Well in residence
11	2013-01-28	Rural	Male	4th	33.48	20	33	Islam	Islam	No formal Education	No formal Education	Trader	Trader	Trader	3000	Yoruba		Yoruba	Igbo		Others	#NULL!	9	Male	No formal Education	6	1	2	2	#NULL!	No	No	Yes	Yes	No	No	No	No	No	No	No	Yes	No	No	Yes	Yes	No	No	Well in residence
269	2013-04-06	Rural	Male	5th	50.66	2	35	Christianity	Christianity	Primary Educaion	Primary Educaion	Farmer / Trading	Farmer	Farmer	9000	Igbo		Others	Igbo		Others	#NULL!	12	Male	Primary Educaion	7	2	2	1	1	No	Yes	Yes	Yes	No	No	No	No	No	No	Yes	No	No	No	Yes	Yes	No	No	Public Tap/Borehole
10	2013-01-28	Rural	Female	5th	55.46	36	32	Christianity	Christianity	No formal Education	No formal Education	Gari Frier	Gari frier	Others	8000	Igbo		Others	Igbo		Others	#NULL!	12	Male	No formal Education	7	1	1	#NULL!	1	Yes	Yes	No	Yes	No	No	No	No	No	No	Yes	No	No	Yes	Yes	Yes	No	No	Public Tap/Borehole
307	2013-02-06	Rural	Female	5th	52.99	24	28	Christianity	Christianity	Primary Educaion	Secodary Education	Food stuff	Trader	Trader	6000	Igbo		Others	Igbo		Others	#NULL!	8	Male	Secodary Education	7	1	1	#NULL!	1	No	Yes	No	Yes	No	No	No	No	No	No	Yes	Yes	No	No	Yes	No	Yes	No	Public Tap/Borehole
12	2013-01-28	Rural	Female	2nd	27.47	24	24	Islam	Islam	Primary Educaion	Secodary Education	Trader	Trader	Trader	2000	Hausa		Others	Hausa		Others	#NULL!	5	Male	Secodary Education	4	1	1	#NULL!	1	No	Yes	Yes	Yes	No	No	No	No	No	No	Yes	Yes	No	No	No	No	Yes	No	Well in residence
76	2013-04-08	Rural	Male	3rd	22.8	48	24	Christianity	Christianity	Primary Educaion	Primary Educaion	Plaintain seller	Trader	Trader	2000	Others	Calabar	Others	Others	Calabar	Others	#NULL!		Male	Primary Educaion	5	1	2	1	1	No	Yes	Yes	Yes	No	No	No	No	No	No	Yes	No	No	No	Yes	Yes	No	No	Well in residence
306	2013-02-06	Rural	Male	6th and above	57.4	24	27	Christianity	Christianity	No formal Education	Primary Educaion	Full house wife	Housewife	Housewife	0	Others	Togo	Others	Others	Togo	Others	#NULL!	11	Male	Primary Educaion	8	2	2	1	1	Yes	Yes	Yes	Yes	No	No	No	Yes	No	No	Yes	No	No	No	Yes	No	No	No	Public Tap/Borehole
171	2013-03-28	Rural	Male	4th	19.52	3	42	Christianity	Christianity	No formal Education	Secodary Education	Alcohol Seller	Trader	Trader	8000	Others	Benue	Others	Others	Benue	Others	#NULL!	15	Male	Secodary Education	8	2	1	#NULL!	1	No	Yes	No	Yes	No	No	No	No	No	No	Yes	Yes	No	No	Yes	Yes	No	No	Public Tap/Borehole
175	2013-02-05	Rural	Male	6th and above	24.71	24	42	Christianity	Christianity	Primary Educaion	Primary Educaion	Farmer	Farmer	Farmer	6500	Others	Bendel	Others	Others	Bendel	Others	#NULL!	16	Male	Primary Educaion	9	2	2	2	#NULL!	No	Yes	No	Yes	No	No	No	No	No	No	Yes	No	No	No	Yes	Yes	No	Yes	Public Tap/Borehole
308	2013-02-06	Rural	Female	6th and above	59.93	60	40	Christianity	Christianity	No formal Education	Secodary Education	Alcohol Seller	Trader	Trader	8000	Others	Ghanian	Others	Others	Ghanian	Others	#NULL!	22	Male	Tertiary Education	8	2	1	#NULL!	1	Yes	Yes	No	Yes	No	No	No	No	No	No	Yes	No	No	No	Yes	Yes	No	Yes	#NULL!
33	2013-03-28	Rural	Female	3rd	46.42	48	33	Christianity	Christianity	Secodary Education	Secodary Education	Tailor	Tailor	Tailor	6000	Yoruba		Yoruba	Yoruba		Yoruba	#NULL!	6	Male	Secodary Education	4	1	1	#NULL!	1	No	Yes	Yes	Yes	No	No	No	No	No	No	Yes	No	No	No	Yes	Yes	Yes	No	Well in residence
30	2013-01-28	Rural	Male	2nd	35.25	24	26	Christianity	Christianity	Secodary Education	Secodary Education	Tailor	Tailor	Tailor	5000	Yoruba		Yoruba	Yoruba		Yoruba	#NULL!	6	Male	Secodary Education	4	1	1	1	#NULL!	No	Yes	Yes	Yes	No	No	No	No	No	No	Yes	No	No	No	Yes	Yes	Yes	No	Well in residence
85	2013-03-29	Rural	Male	3rd	36.27	2	28	Islam	Islam	Secodary Education	Secodary Education	Fish seller	Trader	Trader	6000	Yoruba		Yoruba	Yoruba		Yoruba	#NULL!	9	Male	Secodary Education	5	1	1	1	#NULL!	No	Yes	Yes	Yes	No	No	No	No	No	No	Yes	No	No	No	Yes	Yes	Yes	No	Well in residence
256	2013-02-08	Rural	Male	3rd	24.87	24	31	Islam	Islam	Primary Educaion	Secodary Education	Fashion designer	Tailor	Tailor	7000	Yoruba		Yoruba	Yoruba		Yoruba	#NULL!	9	Male	Secodary Education	5	1	1	1	#NULL!	No	Yes	Yes	Yes	No	No	No	No	No	No	Yes	No	No	No	Yes	Yes	Yes	No	Public Tap/Borehole
34	2013-01-28	Rural	Female	3rd	36.24	18	27	Islam	Islam	Primary Educaion	Secodary Education	Trading	Trader	Trader	7000	Yoruba		Yoruba	Yoruba		Yoruba	#NULL!	8	Male	Secodary Education	5	1	1	#NULL!	1	No	Yes	Yes	Yes	No	No	No	No	No	No	Yes	No	No	No	Yes	Yes	No	Yes	Well in residence
377	2013-04-05	Rural	Female	5th	14.82	2	27	Christianity	Christianity	No formal Education	No formal Education	Hair dresser	Hairdresser	Hairdresser	10000	Yoruba		Yoruba	Yoruba		Yoruba	#NULL!	10	Male	No formal Education	7	1	3	2	1	No	Yes	Yes	Yes	No	No	No	No	No	No	Yes	No	No	No	Yes	Yes	Yes	No	Public Tap/Borehole
528	2013-02-01	Urban	Female	1st	40.57	na	27	Christianity	Christianity	Secodary Education	Secodary Education	Stylist	Hairdresser	Hairdresser	10000	Yoruba		Yoruba	Yoruba		Yoruba	#NULL!	N/A	Female	Secodary Education	2	1	1	#NULL!	1	No	Yes	Yes	Yes	No	No	No	Yes	No	No	Yes	Yes	No	No	Yes	Yes	Yes	Yes	Water piped into residence
581	2013-04-03	Urban	Male	2nd	12.78	2	29	Christianity	Christianity	Secodary Education	Secodary Education	Tailor	Tailor	Tailor	10000	Yoruba		Yoruba	Yoruba		Yoruba	#NULL!	4.5	Male	Secodary Education	4	1	1	2	#NULL!	No	Yes	Yes	Yes	No	No	No	Yes	No	No	Yes	Yes	No	No	Yes	Yes	Yes	Yes	Public Tap/Borehole
364	2013-01-31	Urban	Female	3rd	32.36	24	31	Christianity	Christianity	Secodary Education	Secodary Education	Teaching	Teacher	Teacher	15000	Yoruba		Yoruba	Yoruba		Yoruba	#NULL!	7.5	Male	Secodary Education	5	1	1	1	#NULL!	No	Yes	Yes	Yes	No	No	No	Yes	No	No	Yes	Yes	No	No	Yes	Yes	Yes	Yes	Well in residence
444	2013-04-08	Urban	Male	2nd	25.23	2	26	Christianity	Christianity	Secodary Education	Secodary Education	Auxilliary Nurse	Auxilliary Nurse	Others	10000	Yoruba		Yoruba	Yoruba		Yoruba	#NULL!	5	Male	Secodary Education	4	1	1	1	#NULL!	No	Yes	Yes	Yes	No	No	No	Yes	No	No	Yes	Yes	No	No	Yes	Yes	Yes	Yes	Well in residence
202	2013-02-04	Urban	Male	4th	48.66	24	30	Christianity	Christianity	Secodary Education	Secodary Education	Trader	Trader	Trader	12000	Yoruba		Yoruba	Yoruba		Yoruba	#NULL!	8	Male	Secodary Education	6	2	1	1	#NULL!	Yes	Yes	Yes	Yes	No	No	No	Yes	No	No	Yes	Yes	No	No	Yes	Yes	Yes	Yes	Public Tap/Borehole
435	2013-03-30	Urban	Male	3rd	16.46	2	28	Christianity	Islam	Secodary Education	Secodary Education	Food seller	Trader	Trader	3000	Yoruba		Yoruba	Yoruba		Yoruba	#NULL!	5	Male	Secodary Education	5	1	3	2	1	Yes	Yes	Yes	Yes	No	No	No	Yes	No	No	Yes	Yes	No	No	Yes	Yes	Yes	Yes	Well in residence
586	2013-01-30	Urban	Female	1st	36.93	na	26	Christianity	Christianity	Secodary Education	Secodary Education	Food stuff seller	Trader	Trader	8000	Yoruba		Yoruba	Yoruba		Yoruba	#NULL!	4	Male	Secodary Education	4	1	1	#NULL!	1	No	Yes	Yes	Yes	No	No	No	Yes	No	No	Yes	Yes	No	No	Yes	Yes	Yes	Yes	Well in residence
368	2013-04-03	Urban	Male	3rd	14.95	3	27	Islam	Islam	Secodary Education	Secodary Education	Hair dresser	Hairdresser	Hairdresser	7000	Yoruba		Yoruba	Yoruba		Yoruba	#NULL!	6	Male	Secodary Education	5	1	1	1	#NULL!	No	Yes	Yes	Yes	No	No	No	Yes	No	No	Yes	Yes	No	No	Yes	Yes	Yes	Yes	Public Tap/Borehole
418	2013-04-08	Urban	Female	2nd	24.57	2	26	Islam	Islam	Secodary Education	Secodary Education	Trading	Trader	Trader	8000	Yoruba		Yoruba	Yoruba		Yoruba	#NULL!	5.5	Male	Secodary Education	4	1	2	1	1	No	Yes	Yes	Yes	No	No	No	Yes	No	No	Yes	Yes	No	No	Yes	Yes	Yes	Yes	Well in residence
498	2013-02-04	Urban	Female	2nd	27.79	24	33	Christianity	Christianity	Secodary Education	Secodary Education	Patent Medicine seller	Patent medicine seller	Others	10000	Yoruba		Yoruba	Yoruba		Yoruba	#NULL!	5	Male	Secodary Education	4	1	1	#NULL!	1	No	Yes	Yes	Yes	No	No	No	Yes	No	No	Yes	Yes	No	No	Yes	Yes	Yes	Yes	Well in residence
365	2013-02-04	Urban	Female	1st	14.23	na	26	Islam	Islam	Secodary Education	Secodary Education	Fish Seller	Trader	Trader	9000	Yoruba		Yoruba	Yoruba		Yoruba	#NULL!	3	Male	Secodary Education	3	1	1	#NULL!	1	No	Yes	Yes	Yes	No	No	No	Yes	No	No	Yes	Yes	No	No	Yes	Yes	Yes	Yes	Well in residence
553	2013-04-03	Urban	Male	1st	25.56	#NULL!	24	Islam	Islam	Secodary Education	Secodary Education	Pateint Medicine Seller	Patent medicine seller	Others	8000	Yoruba		Yoruba	Yoruba		Yoruba	#NULL!	3	Male	Secodary Education	3	1	1	#NULL!	1	No	Yes	Yes	Yes	No	No	No	Yes	No	No	Yes	Yes	No	No	Yes	Yes	Yes	Yes	Well in residence
385	2013-04-03	Urban	Female	2nd	24.48	2	25	Christianity	Christianity	Secodary Education	Secodary Education	Trading	Trader	Trader	10000	Yoruba		Yoruba	Yoruba		Yoruba	#NULL!	5	Male	Secodary Education	4	1	2	#NULL!	2	No	Yes	Yes	Yes	No	No	No	Yes	No	No	Yes	Yes	No	No	Yes	Yes	Yes	Yes	Public Tap/Borehole
309	2013-04-08	Urban	Female	2nd	26.09	3	28	Islam	Islam	Secodary Education	Secodary Education	Patient medicine seller	Patent medicine seller	Others	10000	Yoruba		Yoruba	Yoruba		Yoruba	#NULL!	4	Male	Secodary Education	4	1	2	#NULL!	1	No	Yes	Yes	Yes	No	No	No	Yes	No	No	Yes	Yes	No	No	Yes	Yes	Yes	Yes	Public Tap/Borehole
419	2013-01-31	Urban	Female	3rd	30.52	24	32	Christianity	Christianity	Secodary Education	Secodary Education	Cloth Seller	Trader	Trader	8000	Yoruba		Yoruba	Yoruba		Yoruba	#NULL!	7	Male	Secodary Education	6	2	2	#NULL!	2	No	Yes	Yes	Yes	No	No	No	Yes	No	No	Yes	Yes	No	No	Yes	Yes	Yes	Yes	Well in residence
323	2013-01-30	Urban	Female	1st	55.52	na	23	Islam	Islam	Secodary Education	Secodary Education	Fashion Designer	Tailor	Tailor	8000	Yoruba		Yoruba	Yoruba		Yoruba	#NULL!	5	Male	Secodary Education	3	1	1	#NULL!	1	Yes	Yes	Yes	Yes	No	No	No	Yes	No	No	Yes	Yes	No	No	Yes	Yes	Yes	Yes	Water piped into residence
437	2013-04-03	Urban	Male	2nd	18.83	3	28	Christianity	Christianity	No formal Education	Secodary Education	Trader	Trader	Trader	8000	Yoruba		Yoruba	Yoruba		Yoruba	#NULL!	5	Male	Secodary Education	4	1	2	1	1	No	Yes	Yes	Yes	No	No	No	Yes	No	No	Yes	Yes	No	No	Yes	Yes	Yes	Yes	Public Tap/Borehole
500	2013-02-04	Urban	Female	1st	59.47	na	24	Islam	Islam	Secodary Education	Secodary Education	Trading	Trader	Trader	7000	Yoruba		Yoruba	Yoruba		Yoruba	#NULL!	5	Male	Secodary Education	3	1	1	1	#NULL!	No	Yes	Yes	Yes	No	No	No	Yes	No	No	Yes	Yes	No	No	Yes	Yes	Yes	Yes	Well in residence
93	2013-04-04	Urban	Female	2nd	14.03	3	26	Islam	Islam	Secodary Education	Secodary Education	Tailor	Tailor	Tailor	14000	Yoruba		Yoruba	Yoruba		Yoruba	#NULL!	4	Male	Secodary Education	4	1	2	1	1	#NULL!	Yes	Yes	Yes	No	No	No	Yes	No	No	Yes	Yes	No	No	Yes	Yes	Yes	Yes	Public Tap/Borehole
569	2013-04-03	Urban	Female	2nd	43.5	2	26	Christianity	Christianity	Secodary Education	Secodary Education	Tailor	Tailor	Tailor	8000	Yoruba		Yoruba	Yoruba		Yoruba	#NULL!	5.5	Male	Secodary Education	4	1	1	#NULL!	1	No	Yes	Yes	Yes	No	No	No	Yes	No	No	Yes	Yes	No	No	Yes	Yes	Yes	Yes	Well in residence
112	2013-01-25	Rural	Female	3rd	49.51	30	35	Christianity	Christianity	Secodary Education	Secodary Education	Trading	Trader	Trader	10000	Yoruba		Yoruba	Yoruba		Yoruba	#NULL!	14	Male	Secodary Education	5	1	1	#NULL!	2	No	Yes	Yes	Yes	No	No	No	Yes	No	No	Yes	Yes	No	No	Yes	Yes	Yes	Yes	Well in residence
304	2013-04-08	Urban	Female	1st	15.87	#NULL!	24	Christianity	Christianity	Secodary Education	Secodary Education	Tailor	Tailor	Tailor	9000	Yoruba		Yoruba	Yoruba		Yoruba	#NULL!	3	Male	Secodary Education	3	1	1	#NULL!	1	#NULL!	Yes	Yes	Yes	No	No	No	Yes	No	No	Yes	Yes	No	No	Yes	Yes	Yes	Yes	Well in residence
559	2013-01-29	Urban	Male	2nd	46.42	24	26	Christianity	Christianity	Secodary Education	Secodary Education	Hair dresser	Hairdresser	Hairdresser	8000	Yoruba		Yoruba	Yoruba		Yoruba	#NULL!	5.5	Female	Secodary Education	4	1	1	#NULL!	1	No	Yes	Yes	Yes	No	No	No	Yes	No	No	Yes	Yes	No	No	Yes	Yes	Yes	Yes	Well in residence
523	2013-04-03	Urban	Male	3rd	37.29	2	27	Christianity	Islam	Secodary Education	Secodary Education	Trading	Trader	Trader	7000	Yoruba		Yoruba	Yoruba		Yoruba	#NULL!	6	Male	Secodary Education	5	1	1	1	#NULL!	No	Yes	Yes	Yes	No	No	No	Yes	No	No	Yes	Yes	No	No	Yes	Yes	Yes	Yes	Well in residence
407	2013-04-08	Urban	Male	2nd	25	2	27	Christianity	Islam	Secodary Education	Secodary Education	Auxilliary Nurse	Auxilliary Nurse	Others	10000	Igbo		Others	Yoruba		Yoruba	#NULL!	4.5	Male	Secodary Education	4	1	1	1	#NULL!	No	Yes	Yes	Yes	No	No	No	Yes	No	No	Yes	Yes	No	No	Yes	Yes	Yes	Yes	Public Tap/Borehole
558	2013-01-29	Urban	Male	2nd	48	24	27	Christianity	Christianity	Secodary Education	Secodary Education	Fashion designer	Tailor	Tailor	7000	Yoruba		Yoruba	Igbo		Others	#NULL!	5	Male	Secodary Education	4	1	1	1	#NULL!	No	Yes	Yes	Yes	No	No	No	Yes	No	No	Yes	Yes	No	No	Yes	Yes	Yes	Yes	Well in residence
372	2013-01-30	Urban	Male	1st	43.53	na	23	Christianity	Christianity	Secodary Education	Secodary Education	Food Stuff Seller	Trader	Trader	5000	Igbo		Others	Igbo		Others	#NULL!	4	Male	Secodary Education	5	1	2	1	#NULL!	Yes	Yes	Yes	Yes	No	No	No	Yes	No	No	Yes	Yes	No	No	Yes	Yes	Yes	Yes	Public Tap/Borehole
451	2013-03-30	Urban	Male	1st	46.26	#NULL!	21	Christianity	Islam	Secodary Education	Secodary Education	Teacher	Teacher	Teacher	7000	Yoruba		Yoruba	Yoruba		Yoruba	#NULL!	N/A	Female	Secodary Education	2	1	1	1	#NULL!	No	Yes	Yes	Yes	No	No	No	No	No	No	Yes	Yes	No	No	Yes	Yes	Yes	No	Well in residence
31	2013-03-28	Rural	Male	2nd	51.09	2	26	Islam	Islam	Secodary Education	Secodary Education	Trading	Trader	Trader	6000	Yoruba		Yoruba	Yoruba		Yoruba	#NULL!	N/A	Male	Secodary Education	5	2	1	1	#NULL!	Yes	Yes	Yes	Yes	No	No	No	Yes	No	No	Yes	No	No	No	Yes	Yes	Yes	Yes	Well in residence
571	2013-04-03	Urban	Male	1st	57.56	#NULL!	23	Christianity	Christianity	Secodary Education	Secodary Education	Teacher	Teacher	Teacher	7000	Yoruba		Yoruba	Yoruba		Yoruba	#NULL!	N/A	Female	Secodary Education	2	1	1	#NULL!	1	No	Yes	Yes	Yes	No	No	No	No	No	No	Yes	Yes	No	No	Yes	Yes	Yes	No	Well in residence
541	2013-01-30	Urban	Male	2nd	35.38	24	28	Christianity	Christianity	Secodary Education	Secodary Education	Patent Medicine Seleer	Patent medicine seller	Others	10000	Yoruba		Yoruba	Yoruba		Yoruba	#NULL!	7	Male	Secodary Education	4	1	1	2	#NULL!	No	Yes	Yes	Yes	No	No	No	No	No	No	Yes	Yes	No	No	Yes	Yes	No	Yes	Public Tap/Borehole
502	2013-04-03	Urban	Male	1st	16.59	#NULL!	22	Islam	Islam	Secodary Education	Secodary Education	Trading	Trader	Trader	8000	Yoruba		Yoruba	Yoruba		Yoruba	#NULL!	3	Male	Secodary Education	3	1	1	1	#NULL!	No	Yes	Yes	Yes	No	No	No	No	No	No	Yes	Yes	No	No	Yes	Yes	Yes	Yes	Public Tap/Borehole
107	2013-03-28	Rural	Female	3rd	37.03	2	26	Islam	Islam	Secodary Education	Secodary Education	Hair dresser	Hairdresser	Hairdresser	10000	Yoruba		Yoruba	Yoruba		Yoruba	#NULL!	7	Male	Secodary Education	5	1	1	#NULL!	1	No	Yes	Yes	Yes	No	No	No	No	No	No	No	Yes	No	No	Yes	Yes	Yes	Yes	Well in residence
18	2013-03-29	Rural	Male	4th	16.46	18	29	Christianity	Islam	Primary Educaion	Primary Educaion	Weaver	Weaver	Others	5000	Yoruba		Yoruba	Yoruba		Yoruba	#NULL!	11	Male	Primary Educaion	6	1	2	1	1	No	Yes	Yes	Yes	No	No	No	No	No	No	Yes	Yes	No	Yes	Yes	Yes	No	No	Well in residence
503	2013-04-06	Rural	Female	5th	17.71	2	28	Christianity	Christianity	No formal Education	No formal Education	Food seller	Trader	Trader	2500	Yoruba		Yoruba	Yoruba		Yoruba	#NULL!	11	Male	No formal Education	7	3	2	1	1	Yes	Yes	No	Yes	No	No	No	Yes	No	No	Yes	Yes	No	No	Yes	Yes	No	No	Public Tap/Borehole
210	2013-04-03	Urban	Male	3rd	28.42	2	27	Christianity	Christianity	Primary Educaion	No formal Education	Artisan	Others	Others	8000	Yoruba		Yoruba	Yoruba		Yoruba	#NULL!	7	Male	Secodary Education	4	1	1	1	#NULL!	Yes	Yes	No	Yes	No	No	No	No	No	No	Yes	Yes	No	No	Yes	Yes	Yes	Yes	Public Tap/Borehole
142	2013-04-03	Urban	Male	3rd	13.73	3	30	Christianity	Christianity	Secodary Education	Secodary Education	Trading	Trader	Trader	10000	Yoruba		Yoruba	Yoruba		Yoruba	#NULL!	11	Male	Secodary Education	5	2	1	2	1	#NULL!	Yes	Yes	Yes	No	No	No	No	No	No	Yes	Yes	No	No	Yes	Yes	Yes	Yes	Well in residence
103	2013-03-29	Rural	Female	2nd	14.62	3	26	Islam	Islam	No formal Education	Primary Educaion	Trader	Trader	Trader	3000	Yoruba		Yoruba	Yoruba		Yoruba	#NULL!	8	Male	Primary Educaion	4	1	2	#NULL!	2	Yes	Yes	No	Yes	No	No	No	No	No	No	Yes	Yes	No	No	Yes	Yes	Yes	No	#NULL!
492	2013-02-04	Urban	Male	1st	56.31	na	22	Islam	Islam	Secodary Education	Secodary Education	Tailor	Tailor	Tailor	7000	Yoruba		Yoruba	Yoruba		Yoruba	#NULL!	4	Male	Secodary Education	3	1	1	1	#NULL!	No	Yes	Yes	Yes	No	No	No	Yes	No	No	Yes	Yes	No	No	Yes	Yes	Yes	No	Well in residence
359	2013-02-04	Urban	Male	2nd	17.31	18	26	Islam	Islam	Secodary Education	Secodary Education	Hair dresser	Hairdresser	Hairdresser	10000	Yoruba		Yoruba	Yoruba		Yoruba	#NULL!	4	Male	Secodary Education	4	1	1	1	#NULL!	No	Yes	Yes	Yes	No	No	No	Yes	No	No	Yes	Yes	No	No	Yes	Yes	Yes	No	Well in residence
91	2013-04-04	Urban	Male	2nd	16.62	2.5	30	Christianity	Christianity	Secodary Education	Secodary Education	Hair dresser	Hairdresser	Hairdresser	15000	Yoruba		Yoruba	Yoruba		Yoruba	#NULL!	5	Male	Secodary Education	4	1	1	2	#NULL!	#NULL!	Yes	Yes	Yes	No	No	No	No	No	No	Yes	Yes	No	No	Yes	Yes	Yes	Yes	Well in residence
335	2013-02-01	Urban	Female	3rd	46.23	24	27	Christianity	Christianity	Secodary Education	Secodary Education	Cleaner	Cleaner	Others	12000	Yoruba		Yoruba	Yoruba		Yoruba	#NULL!	8	Male	Secodary Education	5	1	1	#NULL!	1	No	Yes	Yes	Yes	No	No	No	Yes	No	No	Yes	Yes	No	Yes	Yes	Yes	No	Yes	Public Tap/Borehole
527	2013-02-01	Urban	Male	3rd	16.59	60	41	Islam	Islam	Primary Educaion	Secodary Education	Trader	Trader	Trader	5000	Yoruba		Yoruba	Yoruba		Yoruba	#NULL!	18	Male	Secodary Education	5	1	1	1	#NULL!	Yes	Yes	Yes	Yes	No	No	No	No	No	No	Yes	Yes	No	Yes	Yes	Yes	Yes	Yes	Well in residence
546	2013-01-29	Urban	Male	2nd	49.38	18	23	Islam	Islam	Secodary Education	Secodary Education	Trader	Trader	Trader	3000	Yoruba		Yoruba	Yoruba		Yoruba	#NULL!	6	Male	Secodary Education	4	1	1	1	#NULL!	Yes	Yes	Yes	Yes	No	No	No	No	No	No	Yes	Yes	No	No	Yes	Yes	Yes	Yes	Well in residence
482	2013-02-04	Urban	Male	3rd	59.5	24	23	Islam	Islam	Primary Educaion	Secodary Education	Food Stuff seller	Trader	Trader	20000	Yoruba		Yoruba	Yoruba		Yoruba	#NULL!	6	Male	Secodary Education	6	2	1	1	#NULL!	No	Yes	Yes	Yes	No	No	No	No	No	No	Yes	Yes	No	No	Yes	Yes	Yes	Yes	Public Tap/Borehole
62	2013-03-28	Rural	Male	1st	37.39	#NULL!	25	Christianity	Christianity	Secodary Education	Secodary Education	Stylist	Hairdresser	Hairdresser	5000	Yoruba		Yoruba	Yoruba		Yoruba	#NULL!	5	Male	Secodary Education	3	1	1	1	#NULL!	No	Yes	Yes	Yes	No	No	No	No	No	No	Yes	Yes	No	No	Yes	Yes	Yes	Yes	Well in residence
110	2013-03-29	Rural	Female	2nd	13.11	1.5	26	Christianity	Christianity	Primary Educaion	Secodary Education	Trading	Trader	Trader	6000	Yoruba		Yoruba	Yoruba		Yoruba	#NULL!	5	Male	Secodary Education	4	1	2	1	1	No	Yes	Yes	Yes	No	No	No	No	No	No	Yes	Yes	No	Yes	Yes	Yes	Yes	No	Well in residence
495	2013-02-04	Urban	Male	3rd	56.48	24	34	Islam	Islam	Secodary Education	Secodary Education	Bead maker	Beadmaker	Others	7000	Yoruba		Yoruba	Yoruba		Yoruba	#NULL!	10	Male	Secodary Education	5	2	1	1	#NULL!	No	Yes	Yes	Yes	No	No	No	Yes	No	No	Yes	Yes	No	No	Yes	Yes	No	Yes	Well in residence
606	2013-04-08	Rural	Male	6th and above	53.45	2	41	Christianity	Christianity	Primary Educaion	Primary Educaion	Trader	Trader	Trader	15000	Yoruba		Yoruba	Yoruba		Yoruba	#NULL!	15	Male	Primary Educaion	10	2	1	1	#NULL!	Yes	Yes	Yes	Yes	No	No	No	Yes	No	No	Yes	Yes	No	Yes	Yes	Yes	Yes	No	Public Tap/Borehole
605	2013-04-08	Rural	Male	1st	13.17	#NULL!	23	Islam	Islam	Secodary Education	Secodary Education	Tailor	Tailor	Tailor	3000	Yoruba		Yoruba	Yoruba		Yoruba	#NULL!	1	Male	Secodary Education	3	1	1	1	#NULL!	No	Yes	Yes	Yes	No	No	No	Yes	No	No	Yes	No	No	No	Yes	Yes	Yes	No	Public Tap/Borehole
174	2013-02-05	Rural	Male	5th	59.5	48	27	Islam	Islam	Primary Educaion	Secodary Education	Trader	Trader	Trader	5000	Yoruba		Yoruba	Yoruba		Yoruba	#NULL!	11	Male	Secodary Education	7	1	1	1	#NULL!	No	Yes	Yes	Yes	No	No	No	Yes	No	No	Yes	Yes	No	No	Yes	Yes	Yes	No	Well in residence
257	2013-04-10	Rural	Female	4th	15.67	2	28	Islam	Islam	Secodary Education	Secodary Education	Trader	Trader	Trader	5000	Yoruba		Yoruba	Yoruba		Yoruba	#NULL!	8	Male	Secodary Education	7	2	2	1	1	No	Yes	Yes	Yes	No	No	No	No	No	No	Yes	Yes	No	No	Yes	Yes	Yes	Yes	Public Tap/Borehole
396	2013-04-03	Urban	Male	2nd	43.04	3	24	Islam	Islam	Secodary Education	Secodary Education	Hairdresser	Hairdresser	Hairdresser	20000	Yoruba		Yoruba	Yoruba		Yoruba	#NULL!	5	Male	Secodary Education	4	1	1	2	#NULL!	#NULL!	Yes	Yes	Yes	No	No	No	No	No	No	Yes	Yes	Yes	No	No	Yes	Yes	Yes	Well in residence
608	2013-04-08	Rural	Female	3rd	25.46	5	35	Christianity	Christianity	Primary Educaion	Secodary Education	Business	Trader	Trader	5000	Yoruba		Yoruba	Yoruba		Yoruba	#NULL!	13	Male	Secodary Education	7	1	2	#NULL!	2	Yes	Yes	Yes	Yes	No	No	No	Yes	No	No	Yes	Yes	No	Yes	Yes	Yes	No	Yes	Public Tap/Borehole
467	2013-01-31	Urban	Female	4th	51.52	18	36	Christianity	Christianity	Secodary Education	Secodary Education	Fashion designer	Tailor	Tailor	10000	Yoruba		Yoruba	Yoruba		Yoruba	#NULL!	11	Male	Secodary Education	6	2	1	#NULL!	#NULL!	Yes	Yes	No	Yes	No	No	No	No	No	No	Yes	Yes	No	No	Yes	Yes	Yes	Yes	Well in residence
449	2013-02-01	Urban	Female	1st	13.31	na	24	Christianity	Christianity	Secodary Education	Secodary Education	Business Centre (Phone call)	Computer related	Others	6000	Yoruba		Yoruba	Yoruba		Yoruba	#NULL!	3	Male	Secodary Education	3	1	1	#NULL!	1	No	Yes	Yes	Yes	No	No	No	No	No	No	Yes	Yes	No	No	Yes	Yes	Yes	Yes	Well in residence
138	2013-02-04	Urban	Female	5th	22.18	24	39	Christianity	Christianity	Primary Educaion	Secodary Education	Trader	Trader	Trader	4000	Yoruba		Yoruba	Yoruba		Yoruba	#NULL!	16	Male	Secodary Education	7	2	2	1	1	Yes	Yes	Yes	Yes	No	No	No	No	No	No	Yes	Yes	No	Yes	Yes	Yes	Yes	Yes	Well in residence
166	2013-04-03	Urban	Male	4th	50.46	2	29	Christianity	Christianity	Secodary Education	Secodary Education	Teacher	Teacher	Teacher	8000	Yoruba		Yoruba	Yoruba		Yoruba	#NULL!	8	Male	Secodary Education	6	1	2	1	1	No	Yes	Yes	Yes	No	No	No	Yes	No	No	Yes	Yes	No	No	Yes	Yes	Yes	No	Water piped into residence
585	2013-04-03	Urban	Male	3rd	32.43	4	32	Christianity	Christianity	Secodary Education	Secodary Education	Trading	Trader	Trader	10000	Yoruba		Yoruba	Yoruba		Yoruba	#NULL!	12	Male	Secodary Education	5	2	1	2	1	#NULL!	Yes	Yes	Yes	No	No	No	Yes	No	No	Yes	Yes	No	No	Yes	Yes	Yes	No	#NULL!
77	2013-03-28	Rural	Male	2nd	31.41	2	25	Christianity	Christianity	Secodary Education	Secodary Education	Tailor	Tailor	Tailor	6000	Yoruba		Yoruba	Yoruba		Yoruba	#NULL!	6	Male	Secodary Education	4	1	1	#NULL!	1	No	Yes	Yes	Yes	No	No	No	No	No	No	Yes	Yes	No	No	Yes	No	Yes	No	Well in residence
96	2013-03-29	Rural	Male	5th	21.42	2	33	Christianity	Christianity	No formal Education	Secodary Education	Grinder	Grinder	Others	5000	Yoruba		Yoruba	Yoruba		Yoruba	#NULL!	8	Male	Secodary Education	7	1	2	1	1	Yes	Yes	Yes	Yes	No	No	No	Yes	No	No	Yes	Yes	No	No	Yes	Yes	Yes	No	Well in residence
410	2013-04-05	Rural	Female	4th	34.04	2	33	Christianity	Christianity	Primary Educaion	Primary Educaion	Food seller	Trader	Trader	10000	Yoruba		Yoruba	Yoruba		Yoruba	#NULL!	7	Male	Primary Educaion	6	1	1	#NULL!	1	No	Yes	Yes	Yes	No	No	No	Yes	No	No	Yes	Yes	No	No	Yes	Yes	Yes	No	Well in residence
169	2013-04-05	Rural	Male	4th	18.69	24	29	Islam	Islam	Primary Educaion	Secodary Education	Trading	Trader	Trader	10000	Yoruba		Yoruba	Yoruba		Yoruba	#NULL!	10	Male	Secodary Education	6	1	1	1	#NULL!	No	Yes	Yes	Yes	No	No	No	No	No	No	Yes	Yes	No	Yes	Yes	Yes	No	No	Well in residence
186	2013-02-05	Rural	Female	3rd	60	21	33	Christianity	Christianity	Secodary Education	Secodary Education	Tailor	Tailor	Tailor	8000	Yoruba		Yoruba	Yoruba		Yoruba	#NULL!	7	Male	Secodary Education	5	1	2	2	1	No	Yes	Yes	Yes	No	No	No	No	No	No	Yes	Yes	No	No	Yes	Yes	Yes	Yes	Well in residence
237	2013-02-06	Rural	Male	3rd	45.37	36	31	Christianity	Christianity	Primary Educaion	Primary Educaion	Trading	Trader	Trader	9000	Yoruba		Yoruba	Yoruba		Yoruba	#NULL!	11	Male	Primary Educaion	5	1	1	1	#NULL!	No	Yes	Yes	Yes	No	No	No	No	No	No	Yes	No	No	Yes	Yes	Yes	Yes	No	Well in residence
430	2013-01-31	Urban	Female	2nd	23.1	18	27	Islam	Islam	Tertiary Education	Tertiary Education	Teacher	Teacher	Teacher	10000	Yoruba		Yoruba	Yoruba		Yoruba	#NULL!	5	Male	Tertiary Education	4	1	2	1	1	Yes	Yes	Yes	Yes	No	No	No	No	No	No	Yes	Yes	No	Yes	Yes	Yes	Yes	Yes	Well in residence
180	2013-02-01	Urban	Male	3rd	57.59	18	21	Islam	Islam	Primary Educaion	Secodary Education	Trader	Trader	Trader	5000	Yoruba		Yoruba	Yoruba		Yoruba	#NULL!	5	Male	Secodary Education	5	1	3	2	1	No	Yes	Yes	Yes	No	No	No	No	No	No	Yes	Yes	No	No	Yes	Yes	Yes	No	Water piped into residence
319	2013-04-08	Urban	Female	2nd	14.19	2	30	Christianity	Christianity	Secodary Education	Secodary Education	Food seller	Trader	Trader	10000	Yoruba		Yoruba	Yoruba		Yoruba	#NULL!	4	Male	Secodary Education	4	1	1	#NULL!	2	No	Yes	Yes	Yes	No	No	No	No	No	No	Yes	Yes	No	No	Yes	Yes	Yes	Yes	Well in residence
426	2013-01-31	Urban	Female	1st	58.55	na	21	Christianity	Christianity	Secodary Education	Secodary Education	Trader	Trader	Trader	5000	Yoruba		Yoruba	Yoruba		Yoruba	#NULL!	4	Male	Secodary Education	3	1	1	#NULL!	1	Yes	No	Yes	Yes	No	No	No	No	No	No	Yes	Yes	Yes	No	Yes	Yes	Yes	No	Public Tap/Borehole
223	2013-04-10	Rural	Female	3rd	49.22	3	27	Christianity	Christianity	Secodary Education	Secodary Education	Provision seller	Trader	Trader	3000	Yoruba		Yoruba	Yoruba		Yoruba	#NULL!	7	Male	Secodary Education	5	1	1	#NULL!	1	Yes	Yes	Yes	Yes	No	No	No	Yes	No	No	Yes	Yes	No	No	Yes	Yes	Yes	No	Public Tap/Borehole
47	2013-01-26	Rural	Male	4th	47.38	18	31	Christianity	Islam	Primary Educaion	Secodary Education	Trader	Trader	Trader	10000	Yoruba		Yoruba	Yoruba		Yoruba	#NULL!	11	Female	Primary Educaion	6	1	1	1	#NULL!	Yes	Yes	Yes	Yes	No	No	No	Yes	No	No	Yes	Yes	No	No	Yes	Yes	Yes	No	Public Tap/Borehole
64	2013-03-28	Rural	Female	2nd	38.37	36	25	Islam	Islam	Secodary Education	Secodary Education	Trading	Trader	Trader	6000	Yoruba		Yoruba	Yoruba		Yoruba	#NULL!	7	Male	Secodary Education	4	1	1	#NULL!	1	No	Yes	Yes	Yes	No	No	No	No	No	No	Yes	Yes	No	No	Yes	Yes	Yes	No	Well in residence
92	2013-04-04	Urban	Female	1st	17.28	#NULL!	25	Islam	Islam	Secodary Education	Secodary Education	Tailor	Tailor	Tailor	17000	Yoruba		Yoruba	Yoruba		Yoruba	#NULL!	1	Male	Secodary Education	3	1	1	#NULL!	1	#NULL!	Yes	Yes	Yes	No	No	No	No	No	No	Yes	Yes	No	No	Yes	Yes	Yes	No	Public Tap/Borehole
347	2013-01-31	Urban	Male	4th	60	18	36	Islam	Islam	No formal Education	Primary Educaion	Wig Seller	Trader	Trader	10000	Yoruba		Yoruba	Yoruba		Yoruba	#NULL!	12	Male	Primary Educaion	6	1	2	2	2	No	Yes	Yes	Yes	No	No	No	No	No	No	Yes	Yes	No	No	Yes	Yes	Yes	Yes	Well in residence
84	2013-03-29	Rural	Male	3rd	25.23	3	28	Christianity	Christianity	Secodary Education	Secodary Education	Trading	Trader	Trader	5000	Yoruba		Yoruba	Yoruba		Yoruba	#NULL!	8	Male	No formal Education	5	2	1	1	#NULL!	Yes	Yes	Yes	Yes	No	No	No	Yes	No	No	Yes	Yes	No	Yes	Yes	Yes	No	No	Well in residence
218	2013-04-06	Rural	Female	3rd	59.63	2	28	Christianity	Christianity	Secodary Education	Secodary Education	Church wash	Others	Others	5000	Yoruba		Yoruba	Yoruba		Yoruba	#NULL!	6	Male	Secodary Education	5	1	1	#NULL!	1	Yes	Yes	No	Yes	No	No	No	No	No	No	Yes	Yes	No	No	Yes	Yes	Yes	No	Public Tap/Borehole
461	2013-01-31	Urban	Female	1st	12.35	na	25	Islam	Christianity	Primary Educaion	Secodary Education	Local Govt. Cleaner	Cleaner	Others	7800	Yoruba		Yoruba	Yoruba		Yoruba	#NULL!	2	Female	Secodary Education	4	1	1	#NULL!	1	No	No	Yes	Yes	No	No	No	Yes	No	No	Yes	Yes	No	No	Yes	Yes	Yes	Yes	Public Tap/Borehole
432	2013-04-03	Urban	Male	1st	23.33	#NULL!	24	Islam	Islam	Secodary Education	Secodary Education	Civil Servant	Secretary/Clerk	Others	18000	Yoruba		Yoruba	Yoruba		Yoruba	#NULL!	3	Male	Tertiary Education	3	1	1	1	#NULL!	#NULL!	Yes	Yes	Yes	No	No	No	No	No	No	Yes	Yes	No	No	Yes	Yes	Yes	Yes	Public Tap/Borehole
38	2013-01-28	Rural	Male	2nd	48.23	24	24	Islam	Islam	Secodary Education	Secodary Education	Trading	Trader	Trader	6000	Yoruba		Yoruba	Yoruba		Yoruba	#NULL!	7.5	Male	Secodary Education	4	1	1	#NULL!	1	No	Yes	Yes	Yes	No	No	No	Yes	No	No	Yes	Yes	No	No	Yes	Yes	Yes	No	Well in residence
547	2013-01-30	Urban	Female	4th	40.18	24	33	Christianity	Christianity	Secodary Education	Secodary Education	Full house wife	Housewife	Housewife	0	Yoruba		Yoruba	Yoruba		Yoruba	#NULL!	4	Male	Secodary Education	6	1	2	2	2	No	Yes	Yes	Yes	No	No	No	No	No	No	Yes	Yes	No	No	Yes	Yes	No	Yes	Well in residence
51	2013-03-28	Rural	Male	2nd	60	36	31	Christianity	Christianity	Primary Educaion	Primary Educaion	Trader	Trader	Trader	20000	Yoruba		Yoruba	Yoruba		Yoruba	#NULL!	9	Male	Primary Educaion	7	2	2	1	1	No	Yes	Yes	Yes	No	No	No	No	No	No	No	Yes	No	No	Yes	Yes	No	Yes	Well in residence
515	2013-04-08	Rural	Female	6th and above	17.05	3	36	Christianity	Christianity	Primary Educaion	Secodary Education	hAIR DRESSER	Hairdresser	Hairdresser	2000	Yoruba		Yoruba	Yoruba		Yoruba	#NULL!	15	Male	Secodary Education	10	2	3	1	2	No	Yes	Yes	Yes	No	No	No	No	No	No	Yes	Yes	No	No	Yes	Yes	Yes	No	Public Tap/Borehole
468	2013-01-31	Urban	Male	5th	31.64	12	34	Islam	Islam	Primary Educaion	Secodary Education	Petty trader	Trader	Trader	8000	Yoruba		Yoruba	Yoruba		Yoruba	#NULL!	9	Male	Secodary Education	7	2	2	1	4	No	Yes	Yes	Yes	No	No	No	No	No	No	Yes	Yes	No	No	Yes	Yes	Yes	No	Public Tap/Borehole
16	2013-03-28	Rural	Female	5th	25.4	5	32	Islam	Islam	Primary Educaion	Secodary Education	Trader	Trader	Trader	3000	Yoruba		Yoruba	Yoruba		Yoruba	#NULL!	15	Male	Secodary Education	7	1	1	#NULL!	1	No	Yes	Yes	Yes	No	No	No	Yes	No	No	No	Yes	No	No	Yes	Yes	No	No	Public Tap/Borehole
94	2013-04-04	Urban	Female	3rd	34	4	28	Christianity	Islam	Secodary Education	Secodary Education	Food seller	Trader	Trader	12000	Yoruba		Yoruba	Yoruba		Yoruba	#NULL!	10	Male	Secodary Education	5	2	1	1	2	#NULL!	Yes	Yes	Yes	No	No	No	No	No	No	Yes	Yes	No	No	Yes	Yes	Yes	Yes	Public Tap/Borehole
201	2013-04-10	Rural	Female	3rd	29.83	2	25	Christianity	Christianity	Primary Educaion	Primary Educaion	Hair dresser	Hairdresser	Hairdresser	4000	Yoruba		Yoruba	Yoruba		Yoruba	#NULL!	6	Male	Primary Educaion	5	1	2	5	2	No	Yes	No	Yes	No	No	No	No	No	No	Yes	Yes	No	No	Yes	Yes	Yes	No	Public Tap/Borehole
113	2013-03-29	Rural	Male	2nd	36.47	3	30	Christianity	Christianity	Secodary Education	Secodary Education	Trading	Trader	Trader	6000	Yoruba		Yoruba	Igbo		Others	#NULL!	8	Male	Secodary Education	4	#NULL!	1	1	#NULL!	No	Yes	Yes	Yes	No	No	No	No	No	No	Yes	Yes	No	No	Yes	Yes	Yes	Yes	Well in residence
125	2013-02-01	Urban	Female	2nd	17.94	12	28	Islam	Islam	Secodary Education	Primary Educaion	Trader	Trader	Trader	13000	Yoruba		Yoruba	Igbo		Others	#NULL!	3	Male	Primary Educaion	4	1	2	#NULL!	2	No	Yes	Yes	Yes	No	No	No	No	No	No	Yes	Yes	Yes	No	Yes	Yes	No	Yes	Public Tap/Borehole
95	2013-03-29	Rural	Female	6th and above	45.77	2	30	Islam	Islam	Secodary Education	Secodary Education	Local Govt staff	Secretary/Clerk	Others	5000	Yoruba		Yoruba	Igbo		Others	#NULL!	10	Male	Secodary Education	9	2	2	1	1	No	Yes	Yes	Yes	No	No	No	No	No	No	Yes	Yes	No	No	Yes	No	Yes	Yes	Well in residence
564	2013-04-08	Rural	Female	5th	49.74	2	26	Christianity	Christianity	Primary Educaion	Primary Educaion	Liqour seller	Trader	Trader	3000	Igbo		Others	Igbo		Others	#NULL!	10	Male	Primary Educaion	7	2	3	2	1	No	Yes	Yes	Yes	No	No	No	Yes	No	No	Yes	Yes	No	No	Yes	Yes	Yes	No	Public Tap/Borehole
593	2013-01-29	Urban	Female	3rd	51.22	36	25	Christianity	Islam	Secodary Education	Secodary Education	Provision seller	Trader	Trader	5000	Yoruba		Yoruba	Yoruba		Yoruba	#NULL!	8	Male	Secodary Education	6	2	1	#NULL!	1	Yes	Yes	Yes	Yes	Yes	No	No	No	No	No	Yes	Yes	No	No	Yes	Yes	Yes	Yes	Water piped into residence
609	2013-04-08	Rural	Male	1st	39.2	#NULL!	22	Christianity	Islam	Secodary Education	Secodary Education	Trader	Trader	Trader	5000	Yoruba		Yoruba	Yoruba		Yoruba	#NULL!	4	Male	Secodary Education	3	1	1	1	#NULL!	No	Yes	Yes	Yes	Yes	No	No	No	No	No	Yes	Yes	No	No	Yes	Yes	Yes	Yes	Public Tap/Borehole
542	2013-03-30	Urban	Male	2nd	31.9	2	26	Christianity	Christianity	Secodary Education	Secodary Education	Tradeing	Trader	Trader	9000	Yoruba		Yoruba	Yoruba		Yoruba	#NULL!	4	Male	Secodary Education	4	1	2	2	#NULL!	No	Yes	Yes	Yes	Yes	No	No	Yes	No	No	Yes	Yes	No	No	Yes	Yes	No	Yes	Public Tap/Borehole
6	2013-01-28	Rural	Female	2nd	41.69	24	27	Christianity	Christianity	Tertiary Education	Tertiary Education	Teacher	Teacher	Teacher	10000	Yoruba		Yoruba	Yoruba		Yoruba	#NULL!	5	Male	Tertiary Education	4	2	2	1	1	Yes	Yes	Yes	Yes	No	No	No	No	No	No	Yes	Yes	Yes	No	Yes	Yes	Yes	Yes	#NULL!
421	2013-04-03	Urban	Female	2nd	24.77	2	24	Christianity	Christianity	Secodary Education	Secodary Education	Trader	Trader	Trader	6000	Yoruba		Yoruba	Yoruba		Yoruba	#NULL!	5	Male	Secodary Education	4	1	2	1	1	Yes	Yes	Yes	Yes	Yes	No	No	No	No	No	Yes	Yes	Yes	No	Yes	Yes	Yes	No	Public Tap/Borehole
111	2013-04-04	Urban	Female	1st	45.67	#NULL!	26	Christianity	Christianity	Secodary Education	Secodary Education	Hair dresser	Hairdresser	Hairdresser	5000	Yoruba		Yoruba	Yoruba		Yoruba	#NULL!	4	Male	Secodary Education	3	1	1	#NULL!	1	No	Yes	Yes	Yes	No	No	No	Yes	Yes	No	Yes	Yes	No	No	Yes	Yes	Yes	No	Public Tap/Borehole
384	2013-04-03	Rural	Female	2nd	16.56	2	27	Christianity	Christianity	Secodary Education	Secodary Education	Teacher	Teacher	Teacher	9000	Yoruba		Yoruba	Yoruba		Yoruba	#NULL!	5	Male	Secodary Education	4	1	2	1	1	Yes	Yes	Yes	Yes	Yes	No	No	No	No	No	Yes	Yes	Yes	No	Yes	Yes	Yes	No	Public Tap/Borehole
431	2013-01-31	Urban	Female	4th	27.53	18	38	Islam	Islam	Secodary Education	Secodary Education	Trader	Trader	Trader	5000	Yoruba		Yoruba	Yoruba		Yoruba	#NULL!	9	Male	Secodary Education	7	2	2	1	1	Yes	Yes	Yes	Yes	Yes	No	No	Yes	No	No	Yes	Yes	No	No	Yes	Yes	No	Yes	Public Tap/Borehole
429	2013-01-31	Urban	Female	4th	14.98	24	37	Christianity	Christianity	Tertiary Education	Secodary Education	Teacher	Teacher	Teacher	25000	Yoruba		Yoruba	Yoruba		Yoruba	#NULL!	10	Male	Secodary Education	6	1	2	1	3	No	Yes	Yes	Yes	No	No	No	No	No	No	Yes	Yes	Yes	No	Yes	Yes	Yes	Yes	Water piped into residence
329	2013-02-01	Urban	Male	2nd	36.27	18	25	Christianity	Christianity	Secodary Education	Secodary Education	ashion designer	Tailor	Tailor	7000	Yoruba		Yoruba	Yoruba		Yoruba	#NULL!	5	Male	Secodary Education	4	1	1	1	#NULL!	No	Yes	Yes	Yes	Yes	No	No	No	No	No	Yes	Yes	No	No	Yes	Yes	Yes	Yes	Well in residence
314	2013-01-29	Urban	Female	2nd	49.48	30	24	Christianity	Christianity	Secodary Education	Secodary Education	Hair dresser	Hairdresser	Hairdresser	10000	Yoruba		Yoruba	Yoruba		Yoruba	#NULL!	7	Male	Secodary Education	4	1	1	#NULL!	1	No	Yes	Yes	Yes	Yes	No	No	No	No	No	Yes	Yes	No	No	Yes	Yes	Yes	Yes	Public Tap/Borehole
167	2013-02-04	Urban	Female	5th	59.7	18	33	Christianity	Islam	Secodary Education	Secodary Education	Trader	Trader	Trader	10000	Yoruba		Yoruba	Yoruba		Yoruba	#NULL!	15	Male	Secodary Education	7	2	1	#NULL!	1	Yes	Yes	Yes	Yes	Yes	No	No	Yes	No	No	Yes	Yes	No	No	Yes	Yes	Yes	No	Well in residence
137	2013-02-04	Urban	Female	1st	52.67	na	26	Christianity	Islam	Tertiary Education	Secodary Education	Bead maker	Beadmaker	Others	20000	Yoruba		Yoruba	Yoruba		Yoruba	#NULL!	N/A	Female	Tertiary Education	3	1	1	#NULL!	1	Yes	Yes	Yes	Yes	Yes	No	No	Yes	No	No	No	Yes	No	No	Yes	Yes	Yes	Yes	Water piped into residence
398	2013-01-29	Urban	Male	1st	43.53	na	25	Christianity	Christianity	Secodary Education	Secodary Education	Yes - O	Paramilitary	Others	9000	Yoruba		Yoruba	Yoruba		Yoruba	#NULL!	N/A	Female	Secodary Education	2	1	1	1	#NULL!	Yes	Yes	Yes	Yes	No	No	No	Yes	No	No	Yes	Yes	Yes	No	Yes	Yes	Yes	Yes	Well in residence
414	2013-04-04	Urban	Male	1st	24.34	#NULL!	23	Islam	Islam	Secodary Education	Tertiary Education	Trader	Trader	Trader	10000	Yoruba		Yoruba	Yoruba		Yoruba	#NULL!	2	Male	Tertiary Education	3	1	1	1	#NULL!	#NULL!	Yes	Yes	Yes	No	No	Yes	No	No	No	Yes	Yes	No	No	Yes	Yes	Yes	Yes	Well in residence
352	2013-01-31	Urban	Male	4th	33.15	24	33	Christianity	Christianity	Secodary Education	Secodary Education	Teacher	Teacher	Teacher	20000	Yoruba	.	Yoruba	Yoruba	.	Yoruba	#NULL!	8	Male	Secodary Education	6	1	2	2	2	No	Yes	Yes	Yes	No	No	No	Yes	No	No	Yes	Yes	Yes	No	Yes	Yes	Yes	Yes	Public Tap/Borehole
583	2013-01-30	Urban	Male	2nd	36.6	30	27	Christianity	Islam	Secodary Education	Secodary Education	Patent Medicine Seller	Patent medicine seller	Others	8000	Yoruba		Yoruba	Yoruba		Yoruba	#NULL!	7	Male	Secodary Education	4	1	1	1	#NULL!	No	Yes	Yes	Yes	Yes	No	No	Yes	No	No	Yes	Yes	No	Yes	Yes	Yes	Yes	Yes	Well in residence
328	2013-02-01	Urban	Female	2nd	36.93	24	26	Christianity	Christianity	Secodary Education	Tertiary Education	Fashion designer	Tailor	Tailor	7000	Yoruba		Yoruba	Yoruba		Yoruba	#NULL!	4	Male	Tertiary Education	4	1	1	#NULL!	1	No	Yes	Yes	Yes	No	No	No	Yes	No	No	Yes	Yes	Yes	No	Yes	Yes	Yes	Yes	Well in residence
439	2013-04-08	Urban	Female	1st	20.96	#NULL!	26	Christianity	Christianity	Secodary Education	Secodary Education	Trading	Trader	Trader	9000	Yoruba		Yoruba	Yoruba		Yoruba	#NULL!	4	Male	Secodary Education	3	1	1	#NULL!	1	No	Yes	Yes	Yes	Yes	No	No	Yes	No	No	Yes	Yes	Yes	No	Yes	Yes	Yes	Yes	Public Tap/Borehole
326	2013-03-27	Urban	Female	3rd	22.93	2	37	Islam	Islam	Secodary Education	Secodary Education	Trader	Trader	Trader	12000	Yoruba		Yoruba	Yoruba		Yoruba	#NULL!	11	Male	Secodary Education	5	1	2	1	1	No	Yes	Yes	Yes	Yes	No	No	Yes	No	No	Yes	Yes	Yes	No	Yes	Yes	Yes	Yes	Water piped into residence
402	2013-01-31	Urban	Male	2nd	45.6	18	24	Islam	Islam	Secodary Education	Tertiary Education	Provision seller	Trader	Trader	15000	Yoruba		Yoruba	Yoruba		Yoruba	#NULL!	4.5	Male	Tertiary Education	4	1	1	1	#NULL!	No	Yes	Yes	Yes	Yes	No	No	Yes	No	No	Yes	Yes	Yes	No	Yes	Yes	Yes	Yes	Well in residence
388	2013-01-30	Urban	Female	2nd	29.27	18	27	Islam	Islam	Tertiary Education	Tertiary Education	Teacher	Teacher	Teacher	15000	Yoruba		Yoruba	Yoruba		Yoruba	#NULL!	4	Male	Tertiary Education	4	1	2	1	1	Yes	Yes	Yes	Yes	No	No	No	Yes	No	No	Yes	Yes	Yes	No	Yes	Yes	Yes	Yes	Water piped into residence
322	2013-03-27	Urban	Female	1st	13.34	#NULL!	30	Islam	Islam	Secodary Education	Tertiary Education	Trading	Trader	Trader	8000	Yoruba		Yoruba	Yoruba		Yoruba	#NULL!	2	Male	Tertiary Education	#NULL!	2	1	#NULL!	1	No	Yes	Yes	Yes	No	No	No	Yes	No	No	Yes	Yes	Yes	No	Yes	Yes	Yes	Yes	Water piped into residence
3	2013-03-27	Urban	Female	2nd	14.69	3	31	Christianity	Christianity	Tertiary Education	Tertiary Education	Trader	Trader	Trader	7000	Yoruba		Yoruba	Yoruba		Yoruba	#NULL!	5	Male	No formal Education	4	1	2	#NULL!	2	No	Yes	Yes	Yes	No	No	No	Yes	No	No	Yes	Yes	Yes	No	Yes	Yes	Yes	Yes	Well in residence
353	2013-01-31	Urban	Female	3rd	31.93	18	31	Christianity	Christianity	Secodary Education	Tertiary Education	Phone assessory seller	Trader	Trader	8000	Yoruba		Yoruba	Yoruba		Yoruba	#NULL!	8	Male	Tertiary Education	5	1	2	2	1	No	Yes	Yes	Yes	No	No	No	Yes	No	No	Yes	Yes	Yes	No	Yes	Yes	Yes	Yes	Public Tap/Borehole
590	2013-01-30	Urban	Female	2nd	46.32	24	28	Christianity	Christianity	Secodary Education	Tertiary Education	Trading	Trader	Trader	10000	Yoruba		Yoruba	Yoruba		Yoruba	#NULL!	6	Male	Tertiary Education	4	1	1	#NULL!	1	No	Yes	Yes	Yes	Yes	No	No	Yes	No	No	Yes	Yes	Yes	No	Yes	Yes	Yes	Yes	Well in residence
366	2013-02-04	Urban	Male	2nd	26.09	24	27	Christianity	Christianity	Primary Educaion	Secodary Education	Petty trader	Trader	Trader	7000	Yoruba		Yoruba	Yoruba		Yoruba	#NULL!	3	Male	Secodary Education	4	2	2	2	#NULL!	No	Yes	Yes	Yes	Yes	No	No	Yes	No	No	Yes	Yes	Yes	No	Yes	Yes	Yes	Yes	Public Tap/Borehole
411	2013-04-04	Urban	Male	1st	12.06	#NULL!	25	Islam	Islam	Secodary Education	Secodary Education	Trader	Trader	Trader	13000	Yoruba		Yoruba	Yoruba		Yoruba	#NULL!	3	Male	Secodary Education	3	1	1	1	#NULL!	#NULL!	Yes	Yes	Yes	No	No	No	Yes	No	No	Yes	Yes	No	Yes	Yes	Yes	Yes	Yes	Public Tap/Borehole
350	2013-04-03	Urban	Male	1st	21.68	#NULL!	26	Christianity	Christianity	Secodary Education	Secodary Education	Trading	Trader	Trader	1000	Yoruba		Yoruba	Yoruba		Yoruba	#NULL!	3	Male	Secodary Education	3	1	1	1	#NULL!	No	Yes	Yes	Yes	No	No	No	Yes	No	No	Yes	Yes	No	Yes	Yes	Yes	Yes	Yes	Public Tap/Borehole
543	2013-03-30	Urban	Male	2nd	31.24	2	28	Islam	Islam	Secodary Education	Secodary Education	Fashion designer	Tailor	Tailor	10000	Yoruba		Yoruba	Yoruba		Yoruba	#NULL!	4.5	Male	Secodary Education	4	1	2	1	#NULL!	No	Yes	Yes	Yes	No	No	No	Yes	No	No	Yes	Yes	Yes	No	Yes	Yes	Yes	Yes	Public Tap/Borehole
574	2013-01-30	Urban	Male	3rd	32.92	18	28	Christianity	Christianity	Tertiary Education	Tertiary Education	Teacher	Teacher	Teacher	15000	Yoruba		Yoruba	Yoruba		Yoruba	#NULL!	6	Male	Tertiary Education	5	1	1	#NULL!	1	No	Yes	Yes	Yes	No	No	No	Yes	No	No	Yes	Yes	Yes	No	Yes	Yes	Yes	Yes	Well in residence
537	2013-04-03	Urban	Male	2nd	21.62	4	30	Islam	Islam	Secodary Education	Secodary Education	Trading	Trader	Trader	9000	Yoruba		Yoruba	Yoruba		Yoruba	#NULL!	5	Male	Secodary Education	4	1	1	1	#NULL!	No	Yes	Yes	Yes	Yes	No	No	Yes	No	No	Yes	Yes	No	No	Yes	Yes	Yes	Yes	Water piped into residence
397	2013-04-03	Urban	Female	1st	26.32	#NULL!	26	Christianity	Christianity	Secodary Education	Secodary Education	Trading	Trader	Trader	12000	Yoruba		Yoruba	Yoruba		Yoruba	#NULL!	3	Male	Secodary Education	3	1	1	#NULL!	1	#NULL!	Yes	Yes	Yes	No	No	No	Yes	No	No	Yes	Yes	Yes	No	Yes	Yes	Yes	Yes	Public Tap/Borehole
346	2013-01-31	Urban	Female	2nd	30.59	28	28	Christianity	Christianity	Secodary Education	Primary Educaion	Petty trader	Trader	Trader	5000	Yoruba		Yoruba	Yoruba		Yoruba	#NULL!	5	Male	Primary Educaion	4	1	2	#NULL!	1	No	Yes	Yes	Yes	No	No	No	No	No	Yes	Yes	Yes	Yes	No	Yes	Yes	Yes	Yes	Public Tap/Borehole
393	2013-01-29	Urban	Female	1st	50.56	na	24	Christianity	Christianity	Secodary Education	Secodary Education	Trading	Trader	Trader	9000	Yoruba		Yoruba	Yoruba		Yoruba	#NULL!	3	Male	Secodary Education	3	1	1	#NULL!	1	No	Yes	Yes	Yes	Yes	No	No	Yes	No	No	Yes	Yes	No	No	Yes	Yes	Yes	Yes	Well in residence
345	2013-04-04	Urban	Female	2nd	20.83	2	28	Christianity	Christianity	Secodary Education	No formal Education	Trading	Trader	Trader	7000	Yoruba		Yoruba	Yoruba		Yoruba	#NULL!	5	Male	Secodary Education	4	1	2	#NULL!	2	No	Yes	Yes	Yes	Yes	No	No	Yes	No	No	Yes	Yes	No	No	Yes	Yes	Yes	Yes	Well in residence
573	2013-04-04	Urban	Female	2nd	18.07	2	28	Islam	Islam	Secodary Education	Secodary Education	Tailor	Tailor	Tailor	10000	Yoruba		Yoruba	Yoruba		Yoruba	#NULL!	6	Male	Secodary Education	4	1	2	#NULL!	2	#NULL!	Yes	Yes	Yes	Yes	No	No	Yes	No	No	Yes	Yes	No	No	Yes	Yes	Yes	Yes	Public Tap/Borehole
338	2013-02-01	Urban	Female	3rd	21.06	#NULL!	30	Christianity	Christianity	Secodary Education	Tertiary Education	Trading	Trader	Trader	10000	Yoruba		Yoruba	Yoruba		Yoruba	#NULL!	7	Male	Tertiary Education	5	1	2	1	#NULL!	No	Yes	Yes	Yes	Yes	No	No	Yes	No	No	Yes	Yes	Yes	No	Yes	Yes	Yes	Yes	Water piped into residence
362	2013-02-04	Urban	Female	1st	32.13	na	31	Islam	Islam	Tertiary Education	Tertiary Education	Provision	Trader	Trader	15000	Yoruba		Yoruba	Yoruba		Yoruba	#NULL!	4	Male	Tertiary Education	3	1	1	1	1	No	Yes	Yes	Yes	Yes	No	No	Yes	No	No	Yes	Yes	Yes	No	Yes	Yes	Yes	Yes	Well in residence
463	2013-01-31	Urban	Male	3rd	58.58	24	30	Christianity	Christianity	Secodary Education	Secodary Education	Trader	Trader	Trader	20000	Yoruba		Yoruba	Yoruba		Yoruba	#NULL!	8	Male	Secodary Education	5	2	1	1	#NULL!	Yes	Yes	Yes	Yes	No	No	No	Yes	No	No	Yes	Yes	Yes	No	Yes	Yes	Yes	Yes	Well in residence
556	2013-01-29	Urban	Male	1st	33.22	na	26	Christianity	Islam	Secodary Education	Secodary Education	Trading	Trader	Trader	7000	Yoruba		Yoruba	Yoruba		Yoruba	#NULL!	3.5	Male	Secodary Education	#NULL!	#NULL!	#NULL!	#NULL!	#NULL!	No	Yes	Yes	Yes	Yes	No	No	Yes	No	No	Yes	Yes	No	No	Yes	Yes	Yes	Yes	Well in residence
134	2013-02-04	Urban	Male	2nd	43.07	18	25	Islam	Islam	Secodary Education	Secodary Education	Charcoal	Trader	Trader	10000	Yoruba		Yoruba	Yoruba		Yoruba	#NULL!	5	Male	Secodary Education	4	1	2	1	1	Yes	Yes	Yes	Yes	Yes	No	No	Yes	No	No	Yes	Yes	No	No	Yes	Yes	Yes	Yes	Public Tap/Borehole
127	2013-02-01	Urban	Male	2nd	20.37	18	28	Islam	Islam	Secodary Education	Secodary Education	Trading	Trader	Trader	10000	Yoruba		Yoruba	Yoruba		Yoruba	#NULL!	4.5	Male	Secodary Education	1	1	1	1	#NULL!	No	Yes	Yes	Yes	Yes	No	No	Yes	No	No	Yes	Yes	No	No	Yes	Yes	Yes	Yes	Well in residence
380	2013-01-29	Urban	Male	3rd	55.66	36	31	Christianity	Christianity	Tertiary Education	Tertiary Education	Teacher	Teacher	Teacher	15000	Yoruba		Yoruba	Yoruba		Yoruba	#NULL!	9	Male	Tertiary Education	5	2	1	1	#NULL!	No	Yes	Yes	Yes	No	No	No	Yes	No	No	Yes	Yes	Yes	Yes	Yes	Yes	Yes	Yes	Well in residence
403	2013-04-03	Urban	Male	1st	12.62	#NULL!	28	Christianity	Christianity	Secodary Education	Secodary Education	Trading	Trader	Trader	18000	Yoruba		Yoruba	Yoruba		Yoruba	#NULL!	2	Male	Secodary Education	3	1	1	1	#NULL!	#NULL!	Yes	Yes	Yes	Yes	No	No	Yes	No	No	Yes	Yes	Yes	No	Yes	Yes	Yes	Yes	Well in residence
122	2013-01-31	Urban	Male	3rd	19.25	18	27	Islam	Islam	Secodary Education	Tertiary Education	Trading	Trader	Trader	15000	Yoruba		Yoruba	Yoruba		Yoruba	#NULL!	6.5	Male	Tertiary Education	5	2	2	1	1	No	Yes	Yes	Yes	Yes	No	No	Yes	No	No	Yes	Yes	Yes	No	Yes	Yes	Yes	Yes	Well in residence
375	2013-01-29	Urban	Male	1st	51.35	na	25	Christianity	Christianity	Secodary Education	Tertiary Education	Training	Trader	Trader	10000	Yoruba		Yoruba	Yoruba		Yoruba	#NULL!	5	Male	Tertiary Education	3	1	1	1	#NULL!	No	Yes	Yes	Yes	Yes	No	No	Yes	No	No	Yes	Yes	Yes	No	Yes	Yes	Yes	Yes	Public Tap/Borehole
557	2013-01-29	Urban	Female	1st	34.3	na	27	Christianity	Christianity	Secodary Education	Secodary Education	Trading	Trader	Trader	8000	Yoruba		Yoruba	Yoruba		Yoruba	#NULL!	4	Female	Secodary Education	3	1	1	#NULL!	1	No	Yes	Yes	Yes	No	No	No	Yes	No	No	Yes	Yes	No	Yes	Yes	Yes	Yes	Yes	Well in residence
582	2013-01-30	Urban	Female	3rd	29.67	24	30	Christianity	Christianity	Secodary Education	Tertiary Education	Patent medicine seller	Patent medicine seller	Others	10000	Yoruba		Yoruba	Yoruba		Yoruba	#NULL!	7	Male	Tertiary Education	5	1	1	#NULL!	1	No	Yes	Yes	Yes	Yes	No	No	Yes	No	No	Yes	Yes	No	No	Yes	Yes	Yes	Yes	Well in residence
499	2013-02-04	Urban	Male	2nd	25.33	15	36	Christianity	Christianity	Tertiary Education	Tertiary Education	Secetary	Secretary/Clerk	Others	15000	Yoruba		Yoruba	Yoruba		Yoruba	#NULL!	7	Male	Tertiary Education	5	1	1	1	#NULL!	No	Yes	Yes	Yes	Yes	No	No	Yes	No	No	Yes	Yes	No	No	Yes	Yes	Yes	Yes	Well in residence
544	2013-03-30	Urban	Male	4th	45.47	2	36	Christianity	Christianity	Secodary Education	Secodary Education	Trading	Trader	Trader	1000	Yoruba		Yoruba	Yoruba		Yoruba	#NULL!	11	Male	Secodary Education	6	2	1	1	#NULL!	No	Yes	Yes	Yes	Yes	No	No	Yes	No	No	Yes	Yes	Yes	No	Yes	Yes	Yes	Yes	Public Tap/Borehole
475	2013-04-04	Urban	Male	2nd	21.52	2	26	Islam	Islam	Secodary Education	Secodary Education	Fashion designer	Tailor	Tailor	8000	Yoruba		Yoruba	Yoruba		Yoruba	#NULL!	5.5	Male	Secodary Education	4	1	1	1	#NULL!	No	Yes	Yes	Yes	No	No	No	Yes	No	No	Yes	Yes	No	Yes	Yes	Yes	Yes	Yes	Public Tap/Borehole
141	2013-02-04	Urban	Male	1st	43.7	na	24	Christianity	Islam	Secodary Education	Secodary Education	Trader	Trader	Trader	7000	Yoruba		Yoruba	Yoruba		Yoruba	#NULL!	5	Male	Secodary Education	3	1	1	1	#NULL!	Yes	Yes	Yes	Yes	Yes	No	No	No	No	No	Yes	Yes	Yes	No	Yes	Yes	Yes	Yes	Well in residence
471	2013-04-04	Urban	Male	3rd	24.77	2	27	Christianity	Christianity	Secodary Education	Secodary Education	Trading	Trader	Trader	10000	Yoruba		Yoruba	Yoruba		Yoruba	#NULL!	7	Male	Secodary Education	5	1	2	2	#NULL!	No	Yes	Yes	Yes	Yes	No	No	Yes	No	No	Yes	Yes	No	No	Yes	Yes	Yes	Yes	Public Tap/Borehole
555	2013-04-03	Urban	Male	2nd	25.56	2	27	Christianity	Christianity	Secodary Education	Secodary Education	Food stuff Seller	Trader	Trader	10000	Yoruba		Yoruba	Yoruba		Yoruba	#NULL!	4.5	Male	Secodary Education	4	1	2	1	1	No	Yes	Yes	Yes	Yes	No	No	Yes	No	No	Yes	Yes	No	No	Yes	Yes	Yes	Yes	Well in residence
44	2013-03-27	Urban	Male	2nd	13.93	2	28	Islam	Islam	Secodary Education	Secodary Education	Trader	Trader	Trader	5000	Yoruba		Yoruba	Yoruba		Yoruba	#NULL!	7	Male	Secodary Education	4	1	2	1	1	No	Yes	Yes	Yes	Yes	No	No	Yes	No	No	Yes	Yes	No	Yes	Yes	Yes	Yes	Yes	Well in residence
562	2013-01-29	Urban	Male	2nd	36.3	24	27	Christianity	Christianity	Tertiary Education	Tertiary Education	Microfinance (Marketing)	Marketer	Others	20000	Yoruba		Yoruba	Yoruba		Yoruba	#NULL!	5	Male	Tertiary Education	4	1	1	1	#NULL!	No	Yes	Yes	Yes	Yes	No	No	Yes	No	No	Yes	Yes	Yes	No	Yes	Yes	Yes	Yes	Water piped into residence
496	2013-02-04	Urban	Male	3rd	54.08	36	26	Christianity	Christianity	Secodary Education	Tertiary Education	Trading	Trader	Trader	10000	Yoruba		Yoruba	Yoruba		Yoruba	#NULL!	9.5	Male	Tertiary Education	6	2	1	1	#NULL!	No	Yes	Yes	Yes	Yes	No	No	Yes	No	No	Yes	Yes	Yes	No	Yes	Yes	Yes	Yes	Water piped into residence
594	2013-04-04	Urban	Female	2nd	22.9	3	31	Christianity	Christianity	Secodary Education	Secodary Education	Trading / Tailor	Tailor	Tailor	10000	Yoruba		Yoruba	Yoruba		Yoruba	#NULL!	5.5	Male	Secodary Education	4	1	1	#NULL!	1	No	Yes	Yes	Yes	Yes	No	No	Yes	No	No	Yes	Yes	No	No	Yes	Yes	Yes	Yes	Public Tap/Borehole
484	2013-03-27	Urban	Female	3rd	27.1	2	32	Islam	Islam	Secodary Education	Secodary Education	Trading	Trader	Trader	8000	Yoruba		Yoruba	Yoruba		Yoruba	#NULL!	7	Male	Primary Educaion	5	2	2	1	1	No	Yes	Yes	Yes	Yes	No	No	Yes	No	No	Yes	Yes	No	No	Yes	Yes	Yes	Yes	Public Tap/Borehole
525	2013-01-30	Urban	Female	2nd	37.62	24	26	Christianity	Christianity	Tertiary Education	Tertiary Education	Hair stylist	Hairdresser	Hairdresser	9000	Yoruba		Yoruba	Yoruba		Yoruba	#NULL!	5	Male	Tertiary Education	4	1	1	#NULL!	1	No	Yes	Yes	Yes	Yes	No	No	Yes	No	No	Yes	Yes	Yes	No	Yes	Yes	Yes	Yes	Well in residence
373	2013-01-30	Urban	Male	5th	45.5	48	43	Christianity	Christianity	Secodary Education	Tertiary Education	Sells Kerosine	Trader	Trader	10000	Yoruba		Yoruba	Yoruba		Yoruba	#NULL!	16	Male	Tertiary Education	7	2	1	1	#NULL!	No	Yes	Yes	Yes	Yes	No	No	Yes	No	No	Yes	Yes	No	No	Yes	Yes	Yes	Yes	Water piped into residence
434	2013-03-30	Urban	Male	4th	24.94	2	40	Islam	Islam	Secodary Education	Secodary Education	Trading	Trader	Trader	10000	Yoruba		Yoruba	Yoruba		Yoruba	#NULL!	12	Male	Secodary Education	6	2	2	2	#NULL!	No	Yes	Yes	Yes	Yes	No	No	Yes	No	No	Yes	Yes	Yes	No	Yes	Yes	Yes	Yes	Public Tap/Borehole
561	2013-01-29	Urban	Male	2nd	25.26	24	29	Christianity	Christianity	Tertiary Education	Tertiary Education	Teacher	Teacher	Teacher	25000	Yoruba		Yoruba	Yoruba		Yoruba	#NULL!	5	Male	Tertiary Education	4	1	1	#NULL!	1	No	Yes	Yes	Yes	Yes	No	No	Yes	No	No	Yes	Yes	Yes	No	Yes	Yes	Yes	Yes	Water piped into residence
563	2013-01-29	Urban	Male	2nd	47.24	24	28	Christianity	Christianity	Tertiary Education	Tertiary Education	Teacher	Teacher	Teacher	15000	Yoruba		Yoruba	Yoruba		Yoruba	#NULL!	6	Male	Tertiary Education	4	1	1	#NULL!	1	No	Yes	Yes	Yes	Yes	No	No	Yes	No	No	Yes	Yes	Yes	No	Yes	Yes	Yes	Yes	Public Tap/Borehole
548	2013-03-30	Urban	Female	2nd	19.65	2	28	Islam	Islam	Secodary Education	Secodary Education	Fowl Seller	Trader	Trader	10000	Yoruba		Yoruba	Yoruba		Yoruba	#NULL!	4	Male	Secodary Education	4	1	2	1	1	No	Yes	Yes	Yes	Yes	No	No	Yes	No	No	Yes	Yes	Yes	No	Yes	Yes	Yes	Yes	Public Tap/Borehole
501	2013-04-04	Urban	Female	2nd	23.69	2	26	Christianity	Christianity	Secodary Education	Secodary Education	Patent Medicine Seller	Patent medicine seller	Others	10000	Yoruba		Yoruba	Yoruba		Yoruba	#NULL!	5.5	Male	Secodary Education	5	1	1	#NULL!	1	No	Yes	Yes	Yes	Yes	No	No	Yes	No	No	Yes	Yes	Yes	No	Yes	Yes	Yes	Yes	Well in residence
121	2013-01-31	Urban	Male	3rd	50.23	24	34	Christianity	Christianity	Secodary Education	Secodary Education	Tailor	Tailor	Tailor	9000	Yoruba		Yoruba	Yoruba		Yoruba	#NULL!	9	Male	Secodary Education	5	2	1	1	#NULL!	No	Yes	Yes	Yes	No	No	No	Yes	No	No	Yes	Yes	No	Yes	Yes	Yes	Yes	Yes	Well in residence
133	2013-03-27	Urban	Male	1st	21.75	#NULL!	24	Christianity	Christianity	Secodary Education	Secodary Education	Trader	Trader	Trader	5000	Yoruba		Yoruba	Yoruba		Yoruba	#NULL!	2	Male	Secodary Education	5	2	1	#NULL!	1	No	Yes	Yes	Yes	Yes	No	No	Yes	No	No	Yes	Yes	Yes	No	Yes	Yes	Yes	Yes	Public Tap/Borehole
442	2013-04-03	Urban	Female	1st	20.01	#NULL!	24	Islam	Islam	Secodary Education	Secodary Education	Tailoring	Tailor	Tailor	15000	Yoruba		Yoruba	Yoruba		Yoruba	#NULL!	3	Male	Secodary Education	3	1	1	#NULL!	1	#NULL!	Yes	Yes	Yes	Yes	No	No	No	No	No	Yes	Yes	Yes	No	Yes	Yes	Yes	Yes	Well in residence
334	2013-02-01	Urban	Male	3rd	51.61	30	31	Christianity	Christianity	Tertiary Education	Tertiary Education	Teacher	Teacher	Teacher	25000	Yoruba		Yoruba	Yoruba		Yoruba	#NULL!	8	Male	Tertiary Education	6	2	1	1	#NULL!	No	Yes	Yes	Yes	Yes	No	No	Yes	Yes	No	Yes	No	No	No	Yes	Yes	Yes	Yes	Water piped into residence
131	2013-02-01	Urban	Male	1st	33.08	na	29	Christianity	Christianity	Tertiary Education	Secodary Education	Fashion designer	Tailor	Tailor	20000	Yoruba		Yoruba	Yoruba		Yoruba	#NULL!	3	Male	Secodary Education	3	1	1	1	#NULL!	Yes	Yes	Yes	Yes	No	No	No	Yes	No	No	Yes	Yes	Yes	Yes	Yes	Yes	Yes	Yes	Well in residence
510	2013-04-03	Urban	Male	2nd	14.03	2	32	Christianity	Christianity	Primary Educaion	Tertiary Education	Trader	Trader	Trader	7000	Yoruba		Yoruba	Yoruba		Yoruba	#NULL!	7	Male	Tertiary Education	4	1	1	#NULL!	1	No	Yes	Yes	Yes	Yes	No	No	Yes	No	No	Yes	Yes	Yes	No	Yes	Yes	Yes	Yes	Well in residence
191	2013-04-08	Urban	Female	4th	44.68	2	35	Christianity	Christianity	Primary Educaion	Secodary Education	Hair stylist	Hairdresser	Hairdresser	10000	Yoruba		Yoruba	Yoruba		Yoruba	#NULL!	12	Male	Secodary Education	6	2	1	#NULL!	1	No	Yes	Yes	Yes	No	No	No	Yes	No	No	Yes	Yes	No	Yes	Yes	Yes	Yes	Yes	Well in residence
447	2013-02-01	Urban	Male	1st	54.6	na	21	Islam	Islam	Primary Educaion	Secodary Education	Fashion designer	Tailor	Tailor	10000	Yoruba		Yoruba	Yoruba		Yoruba	#NULL!	5	Male	Secodary Education	3	1	1	1	#NULL!	Yes	Yes	Yes	Yes	No	No	No	Yes	Yes	No	Yes	Yes	No	Yes	Yes	Yes	No	Yes	Public Tap/Borehole
474	2013-03-30	Urban	Male	2nd	56.48	2	27	Islam	Islam	Secodary Education	Tertiary Education	Teacher	Teacher	Teacher	10000	Yoruba		Yoruba	Yoruba		Yoruba	#NULL!	5	Male	Tertiary Education	4	1	2	2	2	No	Yes	Yes	Yes	Yes	No	No	Yes	No	No	Yes	Yes	No	No	Yes	Yes	Yes	Yes	Well in residence
584	2013-01-30	Urban	Male	2nd	39.69	24	27	Christianity	Christianity	Secodary Education	Secodary Education	Catere / Trading	Caterer	Others	10000	Yoruba		Yoruba	Yoruba		Yoruba	#NULL!	6	Male	Secodary Education	4	1	1	1	#NULL!	No	Yes	Yes	Yes	Yes	No	No	Yes	No	No	Yes	Yes	No	No	Yes	Yes	Yes	Yes	Water piped into residence
170	2013-01-31	Urban	Female	2nd	56.97	30	24	Christianity	Christianity	Secodary Education	Secodary Education	Secretary	Secretary/Clerk	Others	15000	Yoruba		Yoruba	Yoruba		Yoruba	#NULL!	7.5	Male	Secodary Education	4	1	1	1	#NULL!	No	Yes	Yes	Yes	No	No	No	Yes	Yes	No	Yes	Yes	No	No	Yes	Yes	Yes	Yes	Well in residence
78	2013-04-08	Urban	Female	3rd	14.78	2	28	Christianity	Christianity	Secodary Education	Secodary Education	Stylist	Hairdresser	Hairdresser	8000	Yoruba		Yoruba	Yoruba		Yoruba	#NULL!	6.5	Male	Secodary Education	5	1	1	#NULL!	1	#NULL!	Yes	Yes	Yes	No	No	Yes	Yes	No	No	Yes	Yes	No	No	Yes	Yes	Yes	Yes	Public Tap/Borehole
529	2013-02-01	Urban	Male	4th	52.57	18	37	Christianity	Christianity	Tertiary Education	Secodary Education	Trader	Trader	Trader	20000	Yoruba		Yoruba	Yoruba		Yoruba	#NULL!	12	Male	Secodary Education	6	2	1	1	#NULL!	Yes	Yes	Yes	Yes	No	No	No	Yes	Yes	No	Yes	Yes	No	No	Yes	Yes	Yes	Yes	Well in residence
348	2013-01-31	Urban	Female	2nd	21.65	36	39	Islam	Islam	Secodary Education	Secodary Education	Trader	Trader	Trader	20000	Yoruba		Yoruba	Yoruba		Yoruba	#NULL!	13	Male	Secodary Education	4	2	1	1	1	No	Yes	Yes	Yes	No	No	No	Yes	No	No	Yes	Yes	Yes	No	Yes	Yes	Yes	Yes	Well in residence
207	2013-03-30	Urban	Male	4th	19.71	2	31	Christianity	Christianity	Secodary Education	Tertiary Education	Trader	Trader	Trader	5000	Yoruba		Yoruba	Yoruba		Yoruba	#NULL!	10	Male	Tertiary Education	7	2	2	1	1	No	Yes	Yes	Yes	No	No	No	Yes	Yes	No	Yes	Yes	No	No	Yes	Yes	Yes	Yes	Well in residence
416	2013-03-30	Urban	Male	2nd	33.81	2	30	Christianity	Christianity	Secodary Education	Tertiary Education	Hair stylist	Hairdresser	Hairdresser	10000	Yoruba		Yoruba	Yoruba		Yoruba	#NULL!	5	Male	Tertiary Education	4	2	2	2	#NULL!	#NULL!	Yes	Yes	Yes	No	No	No	Yes	No	No	Yes	Yes	Yes	Yes	Yes	Yes	Yes	Yes	Public Tap/Borehole
478	2013-04-04	Urban	Male	4th	12.68	3	34	Islam	Islam	Secodary Education	Tertiary Education	Artisan	Others	Others	10000	Yoruba		Yoruba	Yoruba		Yoruba	#NULL!	8	Male	Tertiary Education	6	1	2	1	1	No	Yes	Yes	Yes	Yes	No	No	Yes	No	No	Yes	Yes	Yes	No	Yes	Yes	Yes	Yes	Public Tap/Borehole
116	2013-04-04	Urban	Female	3rd	15.15	2	30	Christianity	Christianity	Secodary Education	Secodary Education	Auxilliary Nurse	Auxilliary Nurse	Others	5000	Yoruba		Yoruba	Yoruba		Yoruba	#NULL!	6	Male	Secodary Education	5	1	2	1	1	No	Yes	Yes	Yes	Yes	No	No	No	Yes	No	Yes	Yes	No	Yes	Yes	Yes	Yes	Yes	Public Tap/Borehole
395	2013-01-29	Urban	Male	2nd	21.59	36	37	Christianity	Christianity	Secodary Education	Tertiary Education	Trader	Trader	Trader	30000	Yoruba		Yoruba	Yoruba		Yoruba	#NULL!	14	Male	Tertiary Education	4	2	1	2	#NULL!	No	Yes	Yes	Yes	Yes	No	No	Yes	No	No	Yes	Yes	Yes	No	Yes	Yes	Yes	Yes	Public Tap/Borehole
428	2013-01-31	Urban	Male	2nd	57.23	24	26	Islam	Islam	Primary Educaion	Secodary Education	Trader	Trader	Trader	20000	Yoruba		Yoruba	Yoruba		Yoruba	#NULL!	8	Male	Secodary Education	5	1	1	1	#NULL!	Yes	Yes	Yes	Yes	Yes	No	No	Yes	No	No	Yes	Yes	No	No	Yes	Yes	Yes	Yes	Well in residence
589	2013-01-30	Urban	Female	3rd	48.26	24	27	Islam	Islam	Secodary Education	Tertiary Education	Trading	Trader	Trader	9000	Yoruba		Yoruba	Yoruba		Yoruba	#NULL!	8	Male	Tertiary Education	5	1	1	#NULL!	1	No	Yes	Yes	Yes	Yes	No	No	Yes	No	No	Yes	Yes	Yes	No	Yes	Yes	Yes	Yes	Well in residence
441	2013-02-01	Urban	Female	2nd	21.52	24	33	Islam	Islam	Secodary Education	Secodary Education	Lauderer	Launderer	Others	10000	Yoruba		Yoruba	Yoruba		Yoruba	#NULL!	10	Male	Secodary Education	6	2	2	1	1	Yes	Yes	Yes	Yes	No	No	No	Yes	No	No	Yes	Yes	Yes	Yes	Yes	Yes	Yes	Yes	Well in residence
600	2013-04-08	Urban	Female	1st	57.92	#NULL!	27	Islam	Islam	Secodary Education	Secodary Education	Teacher	Teacher	Teacher	10000	Yoruba		Yoruba	Yoruba		Yoruba	#NULL!	6	Male	Secodary Education	4	2	1	#NULL!	1	No	Yes	Yes	Yes	Yes	No	No	Yes	No	No	Yes	Yes	Yes	No	Yes	Yes	Yes	Yes	Water piped into residence
392	2013-01-29	Urban	Male	2nd	28.52	24	26	Christianity	Christianity	Secodary Education	Tertiary Education	Fashion designer	Tailor	Tailor	9000	Yoruba		Yoruba	Yoruba		Yoruba	#NULL!	5	Male	Tertiary Education	4	1	1	1	#NULL!	No	Yes	Yes	Yes	No	No	No	Yes	Yes	No	Yes	Yes	No	No	Yes	Yes	Yes	Yes	Public Tap/Borehole
399	2013-01-29	Urban	Female	2nd	42.35	24	28	Christianity	Christianity	Tertiary Education	Tertiary Education	Cooperative Staff U.I	Admin.Officcer/Accountant	Others	20000	Yoruba		Yoruba	Yoruba		Yoruba	#NULL!	5.5	Male	Tertiary Education	4	1	1	#NULL!	1	No	Yes	Yes	Yes	Yes	No	No	Yes	No	No	Yes	Yes	Yes	No	Yes	Yes	Yes	Yes	Well in residence
222	2013-04-04	Urban	Female	3rd	53.62	2	32	Christianity	Islam	Secodary Education	Secodary Education	Fashion designer	Tailor	Tailor	7000	Yoruba		Yoruba	Yoruba		Yoruba	#NULL!	6	Male	Secodary Education	5	1	1	#NULL!	1	No	Yes	Yes	Yes	Yes	No	Yes	No	No	No	Yes	Yes	Yes	No	Yes	Yes	Yes	No	Well in residence
568	2013-01-30	Urban	Female	2nd	28.52	36	29	Christianity	Christianity	Secodary Education	Secodary Education	Hair dresser	Hairdresser	Hairdresser	10000	Yoruba		Yoruba	Yoruba		Yoruba	#NULL!	7.5	Male	Secodary Education	4	1	1	#NULL!	#NULL!	No	Yes	Yes	Yes	Yes	No	No	Yes	No	No	Yes	Yes	No	No	Yes	Yes	Yes	Yes	Public Tap/Borehole
530	2013-04-03	Urban	Female	3rd	42.48	2	27	Islam	Islam	Secodary Education	Secodary Education	Food stuff Seller	Trader	Trader	20000	Yoruba		Yoruba	Yoruba		Yoruba	#NULL!	6	Male	Secodary Education	8	2	1	#NULL!	1	Yes	Yes	Yes	Yes	No	No	No	Yes	No	No	Yes	Yes	No	Yes	Yes	Yes	Yes	Yes	Public Tap/Borehole
339	2013-02-01	Urban	Male	2nd	19.25	36	28	Christianity	Christianity	Secodary Education	Secodary Education	Wine seller	Trader	Trader	15000	Igbo		Others	Yoruba		Yoruba	#NULL!	5	Male	Secodary Education	4	1	1	1	#NULL!	No	Yes	Yes	Yes	Yes	No	No	Yes	No	No	Yes	Yes	No	No	Yes	Yes	Yes	Yes	Well in residence
371	2013-01-29	Urban	Female	3rd	31.54	24	30	Christianity	Islam	Secodary Education	Tertiary Education	Teacher	Teacher	Teacher	20000	Igbo		Others	Yoruba		Yoruba	#NULL!	6	Male	Tertiary Education	5	1	2	1	1	Yes	Yes	Yes	Yes	Yes	No	No	Yes	No	No	Yes	Yes	No	No	Yes	Yes	Yes	Yes	Water piped into residence
391	2013-01-29	Urban	Female	2nd	29.4	24	25	Christianity	Christianity	Secodary Education	Tertiary Education	Trading	Trader	Trader	10000	Yoruba		Yoruba	Igbo		Others	#NULL!	4	Male	Secodary Education	4	1	1	1	#NULL!	No	Yes	Yes	Yes	Yes	No	No	Yes	No	No	Yes	Yes	Yes	No	Yes	Yes	Yes	Yes	Water piped into residence
374	2013-01-29	Urban	Male	1st	57.89	na	30	Christianity	Christianity	Secodary Education	Secodary Education	Trader	Trader	Trader	15000	Yoruba		Yoruba	Igbo		Others	#NULL!	6	Male	Secodary Education	3	1	1	1	#NULL!	No	Yes	Yes	Yes	Yes	No	No	Yes	No	No	Yes	Yes	No	No	Yes	Yes	Yes	Yes	Public Tap/Borehole
580	2013-01-29	Urban	Male	3rd	55	18	28	Christianity	Christianity	Secodary Education	Secodary Education	Tailor	Tailor	Tailor	15000	Yoruba	.	Yoruba	Igbo	.	Others	#NULL!	7	Male	Secodary Education	5	2	2	1	2	No	Yes	Yes	Yes	Yes	No	No	Yes	No	No	Yes	Yes	No	No	Yes	Yes	Yes	Yes	Public Tap/Borehole
139	2013-02-04	Urban	Female	2nd	34.73	30	33	Christianity	Christianity	Tertiary Education	Tertiary Education	Serving Corper (Teacher)	Corper	Others	20000	Yoruba		Yoruba	Igbo		Others	#NULL!	6	Male	Tertiary Education	4	1	1	#NULL!	2	Yes	Yes	Yes	Yes	Yes	No	No	No	No	No	Yes	Yes	Yes	No	Yes	Yes	Yes	Yes	Water piped into residence
351	2013-01-31	Urban	Male	2nd	48	36	30	Christianity	Christianity	Tertiary Education	Tertiary Education	Teacher	Teacher	Teacher	30000	Igbo		Others	Igbo		Others	#NULL!	6	Male	Tertiary Education	4	2	1	1	1	No	Yes	Yes	Yes	Yes	No	No	Yes	No	No	Yes	Yes	Yes	No	Yes	Yes	Yes	Yes	Well in residence
552	2013-03-27	Urban	Male	2nd	24.11	2	35	Christianity	Christianity	Secodary Education	Tertiary Education	Trader	Trader	Trader	7000	Yoruba		Yoruba	Yoruba		Yoruba	#NULL!	7	Male	Tertiary Education	4	1	2	2	#NULL!	No	Yes	Yes	Yes	Yes	No	Yes	Yes	No	No	Yes	Yes	No	Yes	Yes	Yes	Yes	Yes	Well in residence
386	2013-01-29	Urban	Male	1st	48.56	na	27	Christianity	Christianity	Tertiary Education	Tertiary Education	Nurse	Nurse	Others	20000	Yoruba		Yoruba	Yoruba		Yoruba	#NULL!	N/A	Female	Tertiary Education	2	1	1	1	#NULL!	Yes	No	Yes	Yes	Yes	No	No	Yes	Yes	No	Yes	Yes	Yes	No	Yes	Yes	Yes	Yes	Water piped into residence
539	2013-04-04	Urban	Male	1st	25.23	#NULL!	29	Christianity	Christianity	Tertiary Education	Tertiary Education	Trading	Trader	Trader	10000	Yoruba		Yoruba	Yoruba		Yoruba	#NULL!	3	Male	Tertiary Education	3	1	1	1	#NULL!	No	Yes	Yes	Yes	Yes	No	Yes	Yes	No	No	Yes	Yes	Yes	Yes	Yes	Yes	Yes	Yes	Water piped into residence
376	2013-01-29	Urban	Female	3rd	37.52	24	35	Christianity	Christianity	Tertiary Education	Tertiary Education	Wing seller	Trader	Trader	12000	Yoruba		Yoruba	Yoruba		Yoruba	#NULL!	11	Female	Tertiary Education	5	2	1	#NULL!	1	No	Yes	Yes	Yes	Yes	No	No	Yes	Yes	No	Yes	Yes	Yes	No	Yes	Yes	Yes	Yes	Well in residence
369	2013-04-03	Rural	Male	1st	58.38	#NULL!	26	Christianity	Christianity	Tertiary Education	Tertiary Education	Civil Servant	Admin.Officcer/Accountant	Others	30000	Yoruba		Yoruba	Yoruba		Yoruba	#NULL!	5.5	Male	Tertiary Education	4	2	1	1	#NULL!	No	Yes	Yes	Yes	Yes	No	Yes	Yes	Yes	Yes	Yes	Yes	Yes	Yes	Yes	Yes	Yes	Yes	Water piped into residence
370	2013-01-29	Urban	Male	2nd	47.44	24	29	Christianity	Christianity	Tertiary Education	Tertiary Education	Accountant @ U.I	Admin.Officcer/Accountant	Others	25000	Yoruba		Yoruba	Yoruba		Yoruba	#NULL!	7	Male	Tertiary Education	4	2	1	1	#NULL!	No	Yes	Yes	Yes	Yes	No	No	Yes	No	No	Yes	Yes	Yes	Yes	Yes	Yes	Yes	Yes	Water piped into residence
483	2013-02-04	Urban	Female	3rd	23.39	48	35	Christianity	Christianity	Secodary Education	Tertiary Education	Stylist	Hairdresser	Hairdresser	15000	Yoruba		Yoruba	Yoruba		Yoruba	#NULL!	11	Male	Tertiary Education	5	1	1	#NULL!	1	No	No	Yes	Yes	Yes	No	Yes	Yes	Yes	No	Yes	Yes	Yes	No	Yes	Yes	Yes	Yes	Water piped into residence
165	2013-03-27	Urban	Male	1st	21.26	#NULL!	20	Christianity	Christianity	Secodary Education	Secodary Education	Fashion designer	Tailor	Tailor	5000	Yoruba		Yoruba	Yoruba		Yoruba	#NULL!	3	Male	Secodary Education	3	1	1	1	#NULL!	No	Yes	Yes	Yes	Yes	No	Yes	Yes	Yes	No	Yes	Yes	No	No	Yes	Yes	Yes	Yes	Well in residence
321	2013-01-29	Urban	Female	2nd	20.5	24	28	Christianity	Christianity	Tertiary Education	Tertiary Education	Teacher	Teacher	Teacher	25000	Yoruba		Yoruba	Yoruba		Yoruba	#NULL!	3	Male	Tertiary Education	4	2	2	1	1	No	Yes	Yes	Yes	Yes	No	Yes	Yes	Yes	No	Yes	Yes	No	No	Yes	Yes	Yes	Yes	Public Tap/Borehole
400	2013-04-03	Urban	Male	4th	45.17	3	36	Islam	Islam	Tertiary Education	Tertiary Education	Teaching	Teacher	Teacher	3000	Yoruba		Yoruba	Yoruba		Yoruba	#NULL!	12	Male	Tertiary Education	3	2	1	2	2	#NULL!	Yes	Yes	Yes	Yes	No	Yes	Yes	Yes	No	Yes	Yes	Yes	Yes	Yes	Yes	Yes	Yes	Well in residence
513	2013-01-31	Urban	Female	1st	59.37	na	35	Christianity	Christianity	Secodary Education	Secodary Education	Tailor	Tailor	Tailor	5000	Yoruba		Yoruba	Yoruba		Yoruba	#NULL!	14	Male	Secodary Education	4	1	1	#NULL!	1	Yes	Yes	Yes	Yes	No	No	No	Yes	Yes	No	Yes	Yes	Yes	No	Yes	Yes	Yes	Yes	Public Tap/Borehole
596	2013-01-31	Urban	Female	3rd	42.58	24	32	Christianity	Christianity	Tertiary Education	Tertiary Education	Trader	Trader	Trader	15000	Yoruba		Yoruba	Yoruba		Yoruba	#NULL!	9	Male	Tertiary Education	5	2	1	#NULL!	1	No	Yes	Yes	Yes	Yes	No	Yes	Yes	Yes	No	Yes	Yes	Yes	Yes	Yes	Yes	Yes	Yes	Well in residence
135	2013-02-04	Urban	Female	2nd	32.79	84	37	Christianity	Christianity	Tertiary Education	Tertiary Education	Fashion Designer / Trader	Tailor	Tailor	30000	Yoruba		Yoruba	Yoruba		Yoruba	#NULL!	12	Male	Tertiary Education	5	2	1	#NULL!	1	No	No	Yes	Yes	Yes	No	Yes	Yes	Yes	No	Yes	Yes	Yes	Yes	Yes	Yes	Yes	Yes	Well in residence
132	2013-02-01	Urban	Female	4th	59.27	24	38	Christianity	Islam	Tertiary Education	Tertiary Education	Catering Service	Caterer	Others	40000	Yoruba		Yoruba	Yoruba		Yoruba	#NULL!	11	Male	Tertiary Education	7	2	1	#NULL!	1	No	Yes	Yes	Yes	Yes	No	Yes	Yes	Yes	No	Yes	Yes	Yes	Yes	Yes	Yes	Yes	Yes	Water piped into residence
425	2013-04-03	Urban	Female	3rd	18.6	2	27	Christianity	Islam	Secodary Education	Tertiary Education	Trader	Trader	Trader	12000	Yoruba		Yoruba	Yoruba		Yoruba	#NULL!	9	Male	Tertiary Education	7	3	2	#NULL!	2	Yes	Yes	Yes	Yes	Yes	No	No	Yes	No	No	Yes	Yes	Yes	Yes	Yes	Yes	Yes	Yes	Water piped into residence
567	2013-04-03	Urban	Female	1st	58.18	#NULL!	25	Christianity	Christianity	Secodary Education	Tertiary Education	Trader	Trader	Trader	20000	Yoruba		Yoruba	Yoruba		Yoruba	#NULL!	5	Male	Tertiary Education	3	1	1	#NULL!	1	Yes	Yes	Yes	Yes	Yes	No	Yes	Yes	Yes	No	Yes	Yes	No	No	Yes	Yes	Yes	Yes	Public Tap/Borehole
505	2013-04-04	Urban	Female	2nd	13.8	3	29	Islam	Islam	Secodary Education	Secodary Education	Provision seller	Trader	Trader	15000	Yoruba		Yoruba	Yoruba		Yoruba	#NULL!	4.5	Male	Secodary Education	4	1	1	1	1	No	Yes	Yes	Yes	Yes	No	Yes	Yes	No	No	Yes	Yes	No	No	Yes	Yes	Yes	Yes	Public Tap/Borehole
560	2013-01-29	Urban	Female	2nd	34.17	36	30	Christianity	Christianity	Tertiary Education	Tertiary Education	Teacher	Teacher	Teacher	30000	Yoruba		Yoruba	Yoruba		Yoruba	#NULL!	6.5	Male	Tertiary Education	4	1	1	#NULL!	1	No	Yes	Yes	Yes	Yes	No	No	Yes	Yes	No	Yes	Yes	Yes	Yes	Yes	Yes	Yes	Yes	Well in residence
531	2013-02-01	Urban	Female	2nd	35.58	24	30	Christianity	Christianity	Tertiary Education	Tertiary Education	Teacher	Teacher	Teacher	20000	Yoruba		Yoruba	Yoruba		Yoruba	#NULL!	6	Male	Tertiary Education	4	1	1	33	1	Yes	Yes	Yes	Yes	Yes	No	No	Yes	Yes	No	Yes	Yes	Yes	Yes	Yes	Yes	Yes	Yes	Water piped into residence
333	2013-02-01	Urban	Female	3rd	49.68	24	29	Christianity	Christianity	Tertiary Education	Tertiary Education	Teacher	Teacher	Teacher	30000	Yoruba		Yoruba	Yoruba		Yoruba	#NULL!	8	Male	Tertiary Education	5	2	1	#NULL!	1	No	Yes	Yes	Yes	Yes	No	Yes	Yes	Yes	Yes	Yes	Yes	Yes	Yes	Yes	Yes	Yes	Yes	Water piped into residence
479	2013-04-03	Urban	Male	1st	12.98	#NULL!	25	Christianity	Christianity	Secodary Education	Secodary Education	Trader	Trader	Trader	6000	Yoruba		Yoruba	Yoruba		Yoruba	#NULL!	2	Male	Secodary Education	3	1	1	1	#NULL!	No	Yes	Yes	Yes	Yes	No	No	Yes	No	No	Yes	Yes	Yes	Yes	Yes	Yes	Yes	Yes	Public Tap/Borehole
378	2013-01-29	Urban	Male	3rd	43.6	24	29	Christianity	Christianity	Tertiary Education	Tertiary Education	Trading	Trader	Trader	9000	Yoruba		Yoruba	Yoruba		Yoruba	#NULL!	5	Male	Tertiary Education	5	1	1	1	#NULL!	No	Yes	Yes	Yes	Yes	No	No	Yes	No	No	Yes	Yes	Yes	Yes	Yes	Yes	Yes	Yes	Water piped into residence
313	2013-01-30	Urban	Male	2nd	59.33	24	30	Islam	Islam	Tertiary Education	Tertiary Education	Trader	Trader	Trader	20000	Yoruba		Yoruba	Yoruba		Yoruba	#NULL!	7	Male	Tertiary Education	5	2	1	#NULL!	1	No	Yes	Yes	Yes	Yes	No	No	Yes	Yes	No	Yes	Yes	Yes	Yes	Yes	Yes	Yes	Yes	#NULL!
360	2013-02-04	Urban	Male	3rd	59.17	24	31	Christianity	Christianity	Tertiary Education	Tertiary Education	Nurse	Nurse	Others	40000	Yoruba		Yoruba	Yoruba		Yoruba	#NULL!	8	Male	Tertiary Education	5	2	1	1	#NULL!	No	Yes	Yes	Yes	Yes	No	Yes	Yes	Yes	Yes	Yes	Yes	Yes	Yes	Yes	Yes	No	Yes	Water piped into residence
88	2013-04-04	Urban	Female	2nd	21.42	3	31	Christianity	Islam	Tertiary Education	Secodary Education	Trader	Trader	Trader	6000	Yoruba		Yoruba	Yoruba		Yoruba	#NULL!	6	Male	Secodary Education	4	1	1	#NULL!	1	No	Yes	Yes	Yes	Yes	No	No	Yes	Yes	No	Yes	Yes	No	No	Yes	Yes	Yes	Yes	Well in residence
540	2013-03-30	Urban	Female	2nd	33.61	2	28	Christianity	Christianity	Secodary Education	Secodary Education	Hair stylist	Hairdresser	Hairdresser	10000	Yoruba		Yoruba	Yoruba		Yoruba	#NULL!	4	Male	Secodary Education	4	1	2	#NULL!	2	No	Yes	Yes	Yes	No	No	Yes	Yes	No	No	Yes	Yes	Yes	No	Yes	Yes	Yes	Yes	Well in residence
316	2013-01-29	Urban	Male	3rd	56.51	24	30	Christianity	Christianity	Tertiary Education	Tertiary Education	Admin. Officer	Admin.Officcer/Accountant	Others	20000	Yoruba		Yoruba	Yoruba		Yoruba	#NULL!	8	Male	Tertiary Education	5	2	1	1	#NULL!	No	Yes	Yes	Yes	Yes	No	No	Yes	Yes	No	Yes	Yes	Yes	Yes	Yes	Yes	Yes	Yes	Water piped into residence
497	2013-02-04	Urban	Female	2nd	40.51	36	30	Christianity	Christianity	Secodary Education	Tertiary Education	Food stuff seller	Trader	Trader	12000	Yoruba		Yoruba	Yoruba		Yoruba	#NULL!	7	Male	Tertiary Education	4	1	1	1	#NULL!	No	Yes	Yes	Yes	Yes	No	No	Yes	Yes	No	Yes	Yes	No	Yes	Yes	Yes	Yes	Yes	Water piped into residence
433	2013-03-30	Urban	Female	2nd	29.37	2	32	Christianity	Christianity	Tertiary Education	Tertiary Education	Teacher	Teacher	Teacher	20000	Yoruba		Yoruba	Yoruba		Yoruba	#NULL!	7	Male	Tertiary Education	4	1	2	#NULL!	2	No	Yes	Yes	Yes	Yes	No	No	Yes	Yes	No	Yes	Yes	Yes	Yes	Yes	Yes	Yes	Yes	Well in residence
508	2013-01-31	Urban	Male	1st	59.43	na	28	Islam	Islam	Tertiary Education	Secodary Education	Business	Trader	Trader	20000	Yoruba		Yoruba	Yoruba		Yoruba	#NULL!	6	Male	Secodary Education	3	1	1	1	#NULL!	No	Yes	Yes	Yes	Yes	No	No	Yes	No	No	Yes	Yes	Yes	Yes	Yes	Yes	Yes	Yes	Water piped into residence
330	2013-02-01	Urban	Male	3rd	37.39	24	31	Christianity	Christianity	Tertiary Education	Tertiary Education	Teacher	Teacher	Teacher	15000	Yoruba		Yoruba	Yoruba		Yoruba	#NULL!	8	Male	Tertiary Education	5	2	1	1	#NULL!	No	Yes	Yes	Yes	Yes	No	No	Yes	No	No	Yes	Yes	Yes	Yes	Yes	Yes	Yes	Yes	Water piped into residence
206	2013-03-30	Urban	Female	1st	47.47	#NULL!	31	Christianity	Christianity	Tertiary Education	Secodary Education	Teacher	Teacher	Teacher	15000	Yoruba		Yoruba	Yoruba		Yoruba	#NULL!	6	Male	Secodary Education	3	2	1	#NULL!	1	No	Yes	Yes	Yes	Yes	No	Yes	Yes	No	No	Yes	Yes	Yes	Yes	Yes	Yes	Yes	Yes	Water piped into residence
405	2013-04-04	Urban	Male	4th	40.51	2	32	Islam	Islam	Secodary Education	Tertiary Education	Trader	Trader	Trader	10000	Yoruba		Yoruba	Yoruba		Yoruba	#NULL!	8	Male	Tertiary Education	6	3	2	#NULL!	2	No	Yes	Yes	Yes	Yes	No	No	Yes	No	No	Yes	Yes	Yes	Yes	Yes	Yes	Yes	Yes	Public Tap/Borehole
587	2013-01-30	Urban	Male	2nd	58.71	24	34	Christianity	Christianity	Tertiary Education	Tertiary Education	Nurse	Nurse	Others	30000	Yoruba		Yoruba	Yoruba		Yoruba	#NULL!	7	Male	Tertiary Education	4	2	1	1	#NULL!	No	Yes	Yes	Yes	Yes	Yes	Yes	Yes	Yes	No	Yes	Yes	Yes	Yes	Yes	Yes	Yes	Yes	Water piped into residence
415	2013-04-04	Urban	Male	1st	20.37	#NULL!	28	Christianity	Christianity	Secodary Education	Secodary Education	Civil servant	Secretary/Clerk	Others	10000	Yoruba		Yoruba	Yoruba		Yoruba	#NULL!	5	Male	Secodary Education	4	2	1	#NULL!	1	No	Yes	Yes	Yes	Yes	No	Yes	No	No	No	Yes	Yes	Yes	Yes	Yes	Yes	Yes	Yes	Public Tap/Borehole
514	2013-01-30	Urban	Male	2nd	31.24	24	27	Christianity	Christianity	Tertiary Education	Tertiary Education	Teacher	Teacher	Teacher	15000	Yoruba		Yoruba	Yoruba		Yoruba	#NULL!	5	Male	Tertiary Education	4	1	1	1	#NULL!	No	Yes	Yes	Yes	Yes	No	Yes	Yes	No	No	Yes	Yes	Yes	Yes	Yes	Yes	Yes	Yes	Water piped into residence
588	2013-01-30	Urban	Female	2nd	55.23	36	32	Christianity	Christianity	Tertiary Education	Tertiary Education	Teacher	Teacher	Teacher	30000	Yoruba		Yoruba	Yoruba		Yoruba	#NULL!	8	Male	Tertiary Education	4	2	1	#NULL!	1	No	Yes	Yes	Yes	Yes	No	Yes	Yes	Yes	No	Yes	Yes	Yes	Yes	Yes	Yes	Yes	Yes	Water piped into residence
120	2013-01-31	Urban	Female	4th	18.76	60	39	Islam	Islam	Secodary Education	Tertiary Education	Selle cloths	Trader	Trader	18000	Yoruba		Yoruba	Yoruba		Yoruba	#NULL!	15	Male	Tertiary Education	8	3	1	#NULL!	1	Yes	Yes	Yes	Yes	No	No	Yes	Yes	No	No	Yes	Yes	Yes	Yes	Yes	Yes	Yes	Yes	Water piped into residence
417	2013-03-30	Urban	Male	2nd	20.5	2	29	Christianity	Christianity	Tertiary Education	Tertiary Education	Marketer	Marketer	Others	25000	Yoruba		Yoruba	Yoruba		Yoruba	#NULL!	4	Male	Tertiary Education	4	2	2	2	#NULL!	No	Yes	Yes	Yes	Yes	No	Yes	Yes	Yes	No	Yes	Yes	Yes	Yes	Yes	Yes	Yes	Yes	Well in residence
89	2013-04-04	Urban	Male	2nd	30.85	2	28	Islam	Islam	Tertiary Education	Tertiary Education	Civil servnt	Admin.Officcer/Accountant	Others	36000	Yoruba		Yoruba	Yoruba		Yoruba	#NULL!	6	Male	Tertiary Education	4	1	1	1	1	#NULL!	Yes	Yes	Yes	Yes	No	Yes	Yes	Yes	No	Yes	Yes	Yes	Yes	Yes	Yes	Yes	Yes	Water piped into residence
494	2013-02-04	Urban	Male	3rd	44.88	30	32	Christianity	Christianity	Tertiary Education	Tertiary Education	Fashion designer	Tailor	Tailor	10000	Yoruba		Yoruba	Yoruba		Yoruba	#NULL!	10	Male	Tertiary Education	5	2	1	1	#NULL!	No	Yes	Yes	Yes	Yes	No	No	Yes	Yes	No	Yes	Yes	Yes	Yes	Yes	Yes	Yes	Yes	Public Tap/Borehole
440	2013-02-01	Urban	Male	1st	59.4	na	28	Christianity	Christianity	Tertiary Education	Tertiary Education	Trader	Trader	Trader	10000	Yoruba		Yoruba	Yoruba		Yoruba	#NULL!	6	Male	Tertiary Education	4	2	1	1	#NULL!	No	Yes	Yes	Yes	Yes	No	Yes	Yes	Yes	No	Yes	Yes	Yes	Yes	Yes	Yes	Yes	Yes	Water piped into residence
446	2013-02-01	Urban	Male	3rd	39.59	24	36	Christianity	Christianity	Secodary Education	Secodary Education	Trader	Trader	Trader	10000	Yoruba		Yoruba	Yoruba		Yoruba	#NULL!	11	Male	Secodary Education	5	1	1	1	#NULL!	Yes	Yes	Yes	Yes	Yes	No	No	Yes	No	No	Yes	Yes	Yes	Yes	Yes	Yes	Yes	Yes	Well in residence
458	2013-04-03	Urban	Female	3rd	46.26	2	35	Christianity	Islam	Secodary Education	Secodary Education	Local govt. Staff	Admin.Officcer/Accountant	Others	20000	Yoruba		Yoruba	Yoruba		Yoruba	#NULL!	10	Male	Secodary Education	5	2	1	#NULL!	1	No	Yes	Yes	Yes	Yes	No	No	Yes	No	No	Yes	Yes	Yes	Yes	Yes	Yes	Yes	Yes	Well in residence
595	2013-01-31	Urban	Female	3rd	36.44	24	35	Christianity	Islam	Tertiary Education	Tertiary Education	Nurse	Nurse	Others	30000	Yoruba		Yoruba	Yoruba		Yoruba	#NULL!	9	Male	Tertiary Education	6	2	1	#NULL!	1	No	Yes	Yes	Yes	Yes	No	Yes	Yes	Yes	No	Yes	Yes	Yes	Yes	Yes	Yes	Yes	Yes	Well in residence
387	2013-03-30	Urban	Male	3rd	12.52	2	30	Islam	Christianity	Secodary Education	Tertiary Education	Trader	Trader	Trader	12000	Yoruba		Yoruba	Yoruba		Yoruba	#NULL!	8	Male	Tertiary Education	7	2	2	1	1	No	Yes	Yes	Yes	Yes	No	Yes	No	Yes	No	Yes	Yes	No	Yes	Yes	Yes	Yes	Yes	Water piped into residence
129	2013-04-04	Urban	Female	3rd	19.29	2	31	Islam	Islam	Secodary Education	Secodary Education	Trader	Trader	Trader	8000	Yoruba		Yoruba	Yoruba		Yoruba	#NULL!	7	Male	Secodary Education	5	1	2	1	1	No	Yes	Yes	Yes	No	No	Yes	Yes	Yes	No	Yes	Yes	Yes	No	Yes	Yes	Yes	Yes	Public Tap/Borehole
491	2013-02-04	Urban	Male	4th	19.38	36	38	Christianity	Christianity	Secodary Education	Tertiary Education	Food stuff seller	Trader	Trader	15000	Yoruba		Yoruba	Yoruba		Yoruba	#NULL!	13	Male	Secodary Education	7	2	1	1	#NULL!	No	Yes	Yes	Yes	Yes	No	No	Yes	No	No	Yes	Yes	Yes	Yes	Yes	Yes	Yes	Yes	Water piped into residence
332	2013-02-01	Urban	Male	3rd	50.4	36	31	Christianity	Christianity	Tertiary Education	Tertiary Education	Provision seller	Trader	Trader	15000	Yoruba		Yoruba	Yoruba		Yoruba	#NULL!	9	Male	Tertiary Education	6	2	1	1	#NULL!	No	Yes	Yes	Yes	Yes	No	No	Yes	Yes	No	Yes	Yes	Yes	Yes	Yes	Yes	Yes	Yes	Water piped into residence
379	2013-01-29	Urban	Female	1st	32.33	na	29	Christianity	Christianity	Tertiary Education	Tertiary Education	FRCN Staff (Admni.)	Admin.Officcer/Accountant	Others	20000	Yoruba		Yoruba	Yoruba		Yoruba	#NULL!	4	Male	Tertiary Education	4	2	1	1	#NULL!	No	Yes	Yes	Yes	Yes	No	No	Yes	Yes	No	Yes	Yes	Yes	Yes	Yes	Yes	Yes	Yes	Water piped into residence
509	2013-02-01	Urban	Female	4th	36.07	24	33	Christianity	Christianity	Tertiary Education	Tertiary Education	I.I.T.A staff (Secretary)	Secretary/Clerk	Others	30000	Yoruba		Yoruba	Yoruba		Yoruba	#NULL!	11	Male	Tertiary Education	6	2	1	#NULL!	1	No	Yes	Yes	Yes	Yes	No	Yes	Yes	Yes	Yes	Yes	Yes	Yes	Yes	Yes	Yes	Yes	Yes	Water piped into residence
324	2013-01-31	Urban	Female	2nd	58.58	36	24	Christianity	Christianity	Secodary Education	Secodary Education	Auxillary nurse	Auxilliary Nurse	Others	10000	Yoruba		Yoruba	Yoruba		Yoruba	#NULL!	7	Female	Secodary Education	5	2	1	#NULL!	1	Yes	Yes	Yes	Yes	No	No	Yes	Yes	Yes	No	Yes	Yes	No	Yes	Yes	Yes	Yes	Yes	Well in residence
565	2013-01-29	Urban	Male	2nd	49.48	36	31	Christianity	Christianity	Tertiary Education	Secodary Education	Nurse	Nurse	Others	15000	Yoruba		Yoruba	Yoruba		Yoruba	#NULL!	7	Female	Tertiary Education	6	2	1	1	#NULL!	No	Yes	Yes	Yes	No	No	Yes	Yes	No	No	Yes	Yes	Yes	Yes	Yes	Yes	Yes	Yes	Water piped into residence
445	2013-02-01	Urban	Female	3rd	29.6	24	34	Islam	Islam	Secodary Education	Secodary Education	Business	Trader	Trader	50000	Yoruba		Yoruba	Yoruba		Yoruba	#NULL!	8	Male	Tertiary Education	6	3	2	1	1	Yes	Yes	Yes	Yes	Yes	No	Yes	Yes	Yes	No	Yes	Yes	Yes	Yes	Yes	Yes	Yes	Yes	Water piped into residence
511	2013-03-27	Urban	Male	2nd	27.79	2	31	Christianity	Christianity	Secodary Education	Tertiary Education	Fashion designer	Tailor	Tailor	10000	Yoruba		Yoruba	Yoruba		Yoruba	#NULL!	5	Male	Tertiary Education	4	1	2	2	#NULL!	No	Yes	Yes	Yes	Yes	No	No	Yes	Yes	No	Yes	Yes	Yes	No	Yes	Yes	Yes	Yes	Public Tap/Borehole
355	2013-03-27	Urban	Female	2nd	14.75	2	30	Christianity	Christianity	Secodary Education	Tertiary Education	Trading	Trader	Trader	10000	Yoruba		Yoruba	Yoruba		Yoruba	#NULL!	5	Male	Tertiary Education	4	2	2	1	1	No	Yes	Yes	Yes	Yes	No	Yes	Yes	Yes	No	Yes	Yes	Yes	Yes	Yes	Yes	Yes	Yes	Water piped into residence
424	2013-01-31	Urban	Female	4th	57.63	18	35	Christianity	Christianity	Secodary Education	Secodary Education	CAtering	Caterer	Others	15000	Yoruba		Yoruba	Yoruba		Yoruba	#NULL!	12	Male	Secodary Education	6	2	1	#NULL!	1	Yes	Yes	Yes	Yes	No	No	Yes	Yes	Yes	No	Yes	Yes	No	No	Yes	Yes	Yes	Yes	Well in residence
394	2013-03-30	Urban	Female	4th	49.81	2	38	Islam	Islam	Secodary Education	Secodary Education	Nursery School Teacher	Teacher	Teacher	15000	Yoruba		Yoruba	Yoruba		Yoruba	#NULL!	14	Male	Secodary Education	7	2	1	#NULL!	4	No	No	Yes	Yes	Yes	No	Yes	Yes	No	No	Yes	Yes	Yes	No	Yes	Yes	Yes	Yes	Water piped into residence
226	2013-04-04	Urban	Male	4th	33.05	2	32	Christianity	Christianity	Tertiary Education	Tertiary Education	Nurse	Nurse	Others	20000	Yoruba		Yoruba	Yoruba		Yoruba	#NULL!	8	Male	No formal Education	6	2	1	1	#NULL!	No	Yes	Yes	Yes	Yes	No	No	Yes	Yes	No	Yes	Yes	Yes	Yes	Yes	Yes	Yes	Yes	Well in residence
221	2013-04-03	Urban	Male	2nd	34.43	1.5	28	Christianity	Christianity	Secodary Education	Tertiary Education	Trader	Trader	Trader	12000	Yoruba		Yoruba	Yoruba		Yoruba	#NULL!	4	Male	Tertiary Education	4	1	2	1	1	No	Yes	Yes	Yes	Yes	No	No	No	Yes	No	Yes	Yes	Yes	Yes	Yes	Yes	Yes	Yes	Well in residence
516	2013-01-31	Urban	Female	3rd	50.56	30	28	Christianity	Christianity	Tertiary Education	Tertiary Education	Teacher	Teacher	Teacher	20000	Igbo		Others	Yoruba		Yoruba	#NULL!	8	Male	Tertiary Education	5	2	1	#NULL!	1	No	Yes	Yes	Yes	Yes	No	No	Yes	Yes	No	Yes	Yes	No	No	Yes	Yes	Yes	Yes	Well in residence
408	2013-03-30	Urban	Female	2nd	12.48	2	30	Christianity	Christianity	Secodary Education	Secodary Education	Auxilliary Nurse	Auxilliary Nurse	Others	15000	Igbo		Others	Yoruba		Yoruba	#NULL!	4	Male	Primary Educaion	4	1	2	1	1	No	Yes	Yes	Yes	No	No	No	Yes	Yes	No	Yes	Yes	Yes	No	Yes	Yes	Yes	Yes	Public Tap/Borehole
118	2013-04-04	Urban	Male	2nd	12.48	2	26	Christianity	Christianity	Secodary Education	Secodary Education	Printer	Printer	Others	20000	Igbo		Others	Yoruba		Yoruba	#NULL!	4	Male	Secodary Education	4	1	2	2	#NULL!	No	Yes	Yes	Yes	Yes	No	No	Yes	Yes	No	Yes	Yes	No	Yes	Yes	Yes	Yes	Yes	Well in residence
420	2013-01-31	Urban	Male	2nd	44.16	24	26	Christianity	Christianity	Secodary Education	Secodary Education	Hair stylist	Hairdresser	Hairdresser	10000	Igbo		Others	Yoruba		Yoruba	#NULL!	6	Male	Secodary Education	4	1	1	1	#NULL!	No	Yes	Yes	Yes	Yes	No	No	Yes	Yes	No	Yes	Yes	No	No	Yes	Yes	Yes	Yes	Well in residence
423	2013-01-30	Urban	Male	2nd	39.52	48	29	Islam	Islam	Secodary Education	Tertiary Education	Sells toddler's wears	Trader	Trader	8000	Others	Edo	Others	Yoruba		Yoruba	#NULL!	6	Male	Tertiary Education	4	2	1	1	#NULL!	Yes	Yes	Yes	Yes	Yes	No	No	Yes	No	No	Yes	Yes	Yes	Yes	Yes	Yes	Yes	Yes	Water piped into residence
325	2013-01-31	Urban	Female	3rd	20.53	24	28	Christianity	Christianity	Secodary Education	Tertiary Education	Trader	Trader	Trader	20000	Yoruba		Yoruba	Igbo		Others	#NULL!	7	Male	Tertiary Education	5	2	2	#NULL!	2	Yes	Yes	Yes	Yes	Yes	No	No	Yes	Yes	No	Yes	Yes	Yes	No	Yes	Yes	Yes	Yes	Well in residence
90	2013-04-04	Urban	Male	4th	57.4	2	34	Christianity	Christianity	Tertiary Education	Tertiary Education	Catering service	Caterer	Others	30000	Yoruba		Yoruba	Igbo		Others	#NULL!	12	Male	Tertiary Education	6	2	1	1	#NULL!	Yes	Yes	Yes	Yes	Yes	No	Yes	Yes	Yes	Yes	Yes	Yes	Yes	Yes	Yes	Yes	Yes	Yes	Well in residence
389	2013-01-30	Urban	Male	3rd	37.52	36	36	Christianity	Christianity	Secodary Education	Tertiary Education	Full house wife	Housewife	Housewife	0	Yoruba		Yoruba	Igbo		Others	#NULL!	11	Male	Tertiary Education	5	2	1	1	#NULL!	No	Yes	Yes	Yes	No	Yes	Yes	Yes	No	Yes	Yes	Yes	Yes	Yes	Yes	Yes	Yes	Yes	Water piped into residence
591	2013-01-29	Urban	Male	3rd	42.35	30	33	Christianity	Christianity	Tertiary Education	Secodary Education	Fashion designer	Tailor	Tailor	12000	Yoruba		Yoruba	Igbo		Others	#NULL!		Male	No formal Education	3	6	2	1	#NULL!	Yes	Yes	Yes	Yes	Yes	No	No	Yes	Yes	No	Yes	Yes	Yes	Yes	Yes	Yes	Yes	Yes	Water piped into residence
422	2013-01-31	Urban	Male	2nd	29.37	36	31	Islam	Islam	Tertiary Education	Secodary Education	Teacher	Teacher	Teacher	15000	Yoruba		Yoruba	Igbo		Others	#NULL!	8	Male	Secodary Education	5	2	1	1	#NULL!	No	Yes	Yes	Yes	Yes	No	Yes	Yes	No	No	Yes	Yes	Yes	Yes	Yes	Yes	Yes	Yes	Well in residence
462	2013-01-31	Urban	Male	4th	14.13	18	36	Christianity	Islam	Secodary Education	Tertiary Education	Fashion designer	Tailor	Tailor	20000	Yoruba		Yoruba	Igbo		Others	#NULL!	11	Male	Tertiary Education	7	2	2	1	1	Yes	Yes	Yes	Yes	Yes	No	Yes	Yes	Yes	No	Yes	Yes	Yes	Yes	Yes	Yes	Yes	Yes	Well in residence
70	2013-04-03	Urban	Male	2nd	59.53	48	28	Christianity	Christianity	Secodary Education	Tertiary Education	Caterer	Caterer	Others	20000	Yoruba		Yoruba	Igbo		Others	#NULL!	9	Male	Tertiary Education	4	2	1	1	#NULL!	Yes	Yes	Yes	Yes	Yes	No	Yes	Yes	Yes	No	Yes	Yes	Yes	Yes	Yes	Yes	Yes	Yes	Well in residence
457	2013-04-04	Urban	Female	2nd	36.6	3	31	Christianity	Christianity	Secodary Education	Tertiary Education	Trader	Trader	Trader	15000	Igbo		Others	Igbo		Others	#NULL!	6	Male	Tertiary Education	4	2	1	#NULL!	1	No	Yes	Yes	Yes	Yes	No	Yes	Yes	Yes	No	Yes	Yes	Yes	Yes	Yes	Yes	Yes	Yes	Well in residence
390	2013-01-30	Urban	Female	3rd	40.94	24	35	Islam	Islam	Tertiary Education	Tertiary Education	Catering	Caterer	Others	30000	Igbo		Others	Igbo		Others	#NULL!	7	Male	Tertiary Education	7	2	2	1	1	No	Yes	Yes	Yes	Yes	No	No	Yes	Yes	No	Yes	Yes	Yes	Yes	Yes	Yes	Yes	Yes	Water piped into residence
545	2013-03-30	Urban	Female	2nd	40.84	2	27	Christianity	Christianity	Tertiary Education	Tertiary Education	Teacher	Teacher	Teacher	20000	Igbo		Others	Igbo		Others	#NULL!	4	Male	Secodary Education	4	1	1	#NULL!	1	No	Yes	Yes	Yes	Yes	No	Yes	Yes	Yes	No	Yes	Yes	Yes	No	Yes	Yes	Yes	Yes	Water piped into residence
349	2013-01-31	Urban	Male	5th	38.54	18	41	Christianity	Christianity	Secodary Education	Secodary Education	Nursery School teacher	Teacher	Teacher	18000	Igbo		Others	Igbo		Others	#NULL!	17	Male	Secodary Education	7	2	1	3	2	No	Yes	Yes	Yes	Yes	No	Yes	Yes	No	No	Yes	Yes	Yes	No	Yes	Yes	Yes	Yes	Public Tap/Borehole
[truncated: 94 more columns]
